# Supplementary material for: Crystal structure of benzyl (E)-2-(3,4-di­meth­oxy­benzyl­idene)hydrazine-1-carbodi­thio­ate
Source: Acta Crystallogr E Crystallogr Commun. 2015 Jan 31;71(Pt 2):238–40. doi: 10.1107/S205698901500095X (PMC4384544; doi:10.1107/S205698901500095X)
Supplement: Supplementary file 1 [file e-71-00238-sup1.cif]

##############################################################################
#                                                                            #
# This CIF contains the data in a paper accepted for publication in          #
# Acta Crystallographica Section E. It conforms to the requirements of       #
# Notes for Authors for Acta Crystallographica Section E, and has been       #
# peer reviewed under the auspices of the IUCr Commission on Journals.       #
#                                                                            #
# Full details of the Crystallographic Information File format               #
# are given in the paper "The Crystallographic Information File (CIF):       #
# a New Standard Archive File for Crystallography" by S. R. Hall, F. H.      #
# Allen and I. D. Brown [Acta Cryst. (1991), A47, 655-685].                  #
#                                                                            #
# The current version of the core CIF dictionary is obtainable from          #
# ftp://ftp.iucr.org/pub/cif_core.dic.                                       #
#                                                                            #
# Software is freely available for graphical display of the structure(s)     #
# in this CIF. For information consult the CIF software page                 #
# http://www.iucr.org/resources/cif/software.                                #
#                                                                            #
# This file may be used for bona fide research purposes within the           #
# scientific community so long as proper attribution is given to the journal # 
# article from which it was obtained.                                        #
#                                                                            #
##############################################################################
data_I
_audit_creation_method     CRYSTALS_ver_14.40
_chemical_name_systematic
;
Benzyl (<i>E</i>)-2-(3,4-dimethoxybenzylidene)hydrazine-1-carbodithioate
;
_chemical_formula_moiety     'C17 H18 N2 O2 S2'
_chemical_formula_sum     'C17 H18 N2 O2 S2'
_chemical_formula_iupac     'C17 H18 N2 O2 S2'
_chemical_formula_weight     346.45
_chemical_melting_point     ?
_symmetry_cell_setting     triclinic
_symmetry_space_group_name_H-M     'P -1 '
_symmetry_space_group_name_Hall     '-P 1'
loop_
    _symmetry_equiv_pos_as_xyz
    'x,y,z'
    '-x,-y,-z'
_cell_length_a     9.6432(5)
_cell_length_b     10.7960(10)
_cell_length_c     16.1673(10)
_cell_angle_alpha     90.899(6)
_cell_angle_beta     97.203(5)
_cell_angle_gamma     91.200(6)
_cell_volume     1669.2(2)
_cell_formula_units_Z     4
_cell_measurement_reflns_used     8676
_cell_measurement_theta_min     4
_cell_measurement_theta_max     73
_cell_measurement_temperature     100
_exptl_crystal_description     'plate'
_exptl_crystal_colour     'yellow'
_exptl_crystal_size_max     0.150
_exptl_crystal_size_mid     0.060
_exptl_crystal_size_min     0.040
_exptl_crystal_density_diffrn     1.379
_exptl_crystal_density_meas     ?
_exptl_crystal_density_method     'not measured'
_exptl_crystal_F_000     728
_exptl_absorpt_coefficient_mu     2.980
_exptl_absorpt_correction_type     multi-scan
_exptl_absorpt_process_details
;
(CrysAlis RED; Oxford Diffraction, 2002)
;
_exptl_absorpt_correction_T_min     0.74
_exptl_absorpt_correction_T_max     0.89
_exptl_special_details
;
The crystal was
placed in the cold stream of an Oxford
Cryosystems open-flow nitrogen cryostat (Cosier &
Glazer, 1986) with a nominal stability of 0.1K.
Cosier, J. & Glazer, A.M., 1986. J. Appl. Cryst. 105-107.
;
_diffrn_ambient_temperature     100
_diffrn_radiation_type     'Cu K\a'
_diffrn_radiation_wavelength     1.54180
_diffrn_radiation_monochromator     'graphite'
_diffrn_measurement_device_type     'Oxford Diffraction Gemini'
_diffrn_measurement_device     'Area'
_diffrn_measurement_method     \w
_diffrn_reflns_number     23678
_diffrn_reflns_av_R_equivalents     0.028
_diffrn_reflns_theta_min     4.096
_diffrn_reflns_theta_max     73.432
_diffrn_reflns_theta_full     70.494
_diffrn_measured_fraction_theta_max     0.982
_diffrn_measured_fraction_theta_full     0.995
_diffrn_reflns_limit_h_min     -11
_diffrn_reflns_limit_h_max     11
_diffrn_reflns_limit_k_min     -13
_diffrn_reflns_limit_k_max     11
_diffrn_reflns_limit_l_min     -20
_diffrn_reflns_limit_l_max     20
_diffrn_standards_number     0
_diffrn_standards_interval_count     .
_diffrn_standards_interval_time     .
_diffrn_standards_decay_%     ?
_refine_special_details     ?
_reflns_number_total     6592
_reflns_number_gt     5514
_reflns_threshold_expression     I>2\s(I)
_refine_ls_structure_factor_coef     Fsqd
_refine_ls_matrix_type     full
_refine_ls_R_factor_all     0.0437
_refine_ls_R_factor_gt     0.0365
_refine_ls_wR_factor_all     0.1055
_refine_ls_wR_factor_gt     0.0985
_refine_ls_wR_factor_ref     0.1055
_refine_ls_goodness_of_fit_ref     0.9887
_refine_ls_number_reflns     6567
_refine_ls_number_parameters     415
_refine_ls_number_restraints     0
_refine_ls_hydrogen_treatment     constr
_refine_ls_weighting_scheme     calc
_refine_ls_weighting_details
;
 Method= Modified Sheldrick
 w=1/[\s^2^(F^2^) + ( 0.07P)^2^ + 0.48P]
 ,where P=(max(Fo^2^,0) + 2Fc^2^)/3
;
_atom_sites_solution_hydrogens     difmap
_atom_sites_solution_primary     other
_refine_ls_shift/su_max     0.0007741
_refine_ls_shift/su_mean     0.0000501
_refine_diff_density_max     0.44
_refine_diff_density_min     -0.33
_refine_ls_extinction_method     'None'
loop_
    _atom_type_symbol
    _atom_type_scat_Cromer_Mann_a1
    _atom_type_scat_Cromer_Mann_a2
    _atom_type_scat_Cromer_Mann_a3
    _atom_type_scat_Cromer_Mann_a4
    _atom_type_scat_Cromer_Mann_b1
    _atom_type_scat_Cromer_Mann_b2
    _atom_type_scat_Cromer_Mann_b3
    _atom_type_scat_Cromer_Mann_b4
    _atom_type_scat_Cromer_Mann_c
    _atom_type_scat_dispersion_real
    _atom_type_scat_dispersion_imag
    _atom_type_scat_source
    C 2.3100 1.0200 1.5886 0.8650 20.8439 10.2075 0.5687 51.6512 0.2156 0.0181
                                                                          0.0091
                                'International Tables Vol C 4.2.6.8 and 6.1.1.4'
    H 0.4930 0.3229 0.1402 0.0408 10.5109 26.1257 3.1424 57.7998 0.0030 0.0000
                                                                          0.0000
                                'International Tables Vol C 4.2.6.8 and 6.1.1.4'
    N 12.2126 3.1322 2.0125 1.1663 0.0057 9.8933 28.9975 0.5826 -11.5290 0.0311
                                                                          0.0180
                                'International Tables Vol C 4.2.6.8 and 6.1.1.4'
    O 3.0485 2.2868 1.5463 0.8670 13.2771 5.7011 0.3239 32.9089 0.2508 0.0492
                                                                          0.0322
                                'International Tables Vol C 4.2.6.8 and 6.1.1.4'
    S 6.9053 5.2034 1.4379 1.5863 1.4679 22.2151 0.2536 56.1720 0.8669 0.3331
                                                                          0.5567
                                'International Tables Vol C 4.2.6.8 and 6.1.1.4'
_computing_data_collection
;
CrysAlis CCD (Oxford Diffraction, 2002)
;
_computing_cell_refinement
;
CrysAlis CCD (Oxford Diffraction, 2002)
;
_computing_data_reduction
;
CrysAlis RED (Oxford Diffraction, 2002)
;
_computing_structure_solution
;
SUPERFLIP (Palatinus & Chapuis, 2007)
;
_computing_structure_refinement
;
CRYSTALS (Betteridge <i>et al.</i>,  2003)
;
_computing_molecular_graphics
;
Mercury (Macrae <i>et al.</i>,  2008)
;
_computing_publication_material
;
publCIF (Westrip, 2010)
;
loop_
    _atom_site_type_symbol
    _atom_site_label
    _atom_site_fract_x
    _atom_site_fract_y
    _atom_site_fract_z
    _atom_site_U_iso_or_equiv
    _atom_site_adp_type
    _atom_site_occupancy
    _atom_site_disorder_assembly
    _atom_site_disorder_group
    S S1 0.67401(4) 0.61670(4) 0.39922(2) 0.0170 Uani 1.0000 . .
    C C1 0.77157(15) 0.52035(14) 0.34926(9) 0.0150 Uani 1.0000 . .
    S S2 0.78189(4) 0.51826(4) 0.24198(2) 0.0182 Uani 1.0000 . .
    C C2 0.66277(16) 0.64058(15) 0.20558(10) 0.0187 Uani 1.0000 . .
    C C3 0.68192(15) 0.66561(15) 0.11569(9) 0.0174 Uani 1.0000 . .
    C C8 0.65456(17) 0.57319(16) 0.05415(10) 0.0215 Uani 1.0000 . .
    C C7 0.67331(17) 0.59709(17) -0.02786(10) 0.0245 Uani 1.0000 . .
    C C6 0.71768(17) 0.71377(18) -0.04941(10) 0.0243 Uani 1.0000 . .
    C C5 0.74303(17) 0.80681(17) 0.01141(10) 0.0239 Uani 1.0000 . .
    C C4 0.72699(16) 0.78255(16) 0.09388(10) 0.0199 Uani 1.0000 . .
    N N1 0.85201(13) 0.43802(12) 0.39143(8) 0.0163 Uani 1.0000 . .
    N N2 0.92928(13) 0.35596(12) 0.35025(8) 0.0171 Uani 1.0000 . .
    C C9 1.01861(16) 0.29639(15) 0.39886(10) 0.0171 Uani 1.0000 . .
    C C10 1.10446(16) 0.20035(14) 0.36811(9) 0.0156 Uani 1.0000 . .
    C C15 1.20578(16) 0.14725(15) 0.42490(10) 0.0167 Uani 1.0000 . .
    C C14 1.28967(15) 0.05382(15) 0.39928(9) 0.0159 Uani 1.0000 . .
    C C13 1.27152(15) 0.01212(14) 0.31724(10) 0.0154 Uani 1.0000 . .
    O O2 1.34580(11) -0.07889(11) 0.28523(7) 0.0187 Uani 1.0000 . .
    C C17 1.44520(17) -0.14133(16) 0.34241(10) 0.0204 Uani 1.0000 . .
    C C12 1.16634(16) 0.06392(15) 0.25933(9) 0.0168 Uani 1.0000 . .
    C C11 1.08539(16) 0.15789(15) 0.28466(10) 0.0169 Uani 1.0000 . .
    O O1 1.15407(12) 0.01059(11) 0.18189(7) 0.0235 Uani 1.0000 . .
    C C16 1.03032(18) 0.03484(18) 0.12691(10) 0.0242 Uani 1.0000 . .
    S S21 0.84603(4) 0.37456(4) 0.59742(2) 0.0167 Uani 1.0000 . .
    C C21 0.74525(15) 0.46870(14) 0.64640(9) 0.0153 Uani 1.0000 . .
    S S22 0.73586(4) 0.47065(4) 0.75377(2) 0.0186 Uani 1.0000 . .
    C C22 0.84857(16) 0.34265(15) 0.78893(10) 0.0186 Uani 1.0000 . .
    C C23 0.82688(16) 0.31752(15) 0.87789(10) 0.0177 Uani 1.0000 . .
    C C28 0.92759(17) 0.35307(16) 0.94417(10) 0.0218 Uani 1.0000 . .
    C C27 0.90523(18) 0.32945(16) 1.02578(10) 0.0245 Uani 1.0000 . .
    C C26 0.78224(19) 0.27209(16) 1.04222(10) 0.0241 Uani 1.0000 . .
    C C25 0.68103(18) 0.23642(17) 0.97647(10) 0.0243 Uani 1.0000 . .
    C C24 0.70366(17) 0.25821(16) 0.89488(10) 0.0219 Uani 1.0000 . .
    N N21 0.66212(13) 0.54892(12) 0.60336(8) 0.0167 Uani 1.0000 . .
    N N22 0.58326(14) 0.63039(12) 0.64363(8) 0.0174 Uani 1.0000 . .
    C C29 0.49371(16) 0.68920(15) 0.59483(10) 0.0165 Uani 1.0000 . .
    C C30 0.40710(15) 0.78438(14) 0.62621(10) 0.0156 Uani 1.0000 . .
    C C31 0.30524(16) 0.83952(15) 0.57104(9) 0.0160 Uani 1.0000 . .
    C C32 0.22248(15) 0.93261(15) 0.59875(9) 0.0161 Uani 1.0000 . .
    C C33 0.24252(15) 0.97166(14) 0.68106(9) 0.0154 Uani 1.0000 . .
    O O21 0.17151(11) 1.06326(10) 0.71518(7) 0.0186 Uani 1.0000 . .
    C C36 0.07068(16) 1.12784(15) 0.65980(10) 0.0198 Uani 1.0000 . .
    C C34 0.34780(16) 0.91696(15) 0.73749(9) 0.0165 Uani 1.0000 . .
    C C35 0.42769(16) 0.82408(15) 0.71021(9) 0.0169 Uani 1.0000 . .
    O O22 0.36178(12) 0.96604(11) 0.81611(7) 0.0226 Uani 1.0000 . .
    C C37 0.48390(17) 0.93340(17) 0.86989(10) 0.0229 Uani 1.0000 . .
    H H21 0.6844 0.7164 0.2396 0.0224 Uiso 1.0000 . .
    H H22 0.5671 0.6108 0.2095 0.0226 Uiso 1.0000 . .
    H H81 0.6251 0.4926 0.0696 0.0260 Uiso 1.0000 . .
    H H71 0.6559 0.5360 -0.0684 0.0289 Uiso 1.0000 . .
    H H61 0.7301 0.7280 -0.1055 0.0281 Uiso 1.0000 . .
    H H51 0.7718 0.8866 -0.0041 0.0283 Uiso 1.0000 . .
    H H41 0.7470 0.8439 0.1359 0.0224 Uiso 1.0000 . .
    H H91 1.0307 0.3132 0.4569 0.0196 Uiso 1.0000 . .
    H H151 1.2192 0.1755 0.4814 0.0193 Uiso 1.0000 . .
    H H141 1.3600 0.0204 0.4383 0.0195 Uiso 1.0000 . .
    H H171 1.4887 -0.2006 0.3096 0.0295 Uiso 1.0000 . .
    H H172 1.5153 -0.0849 0.3703 0.0296 Uiso 1.0000 . .
    H H173 1.3961 -0.1841 0.3835 0.0292 Uiso 1.0000 . .
    H H111 1.0173 0.1922 0.2457 0.0203 Uiso 1.0000 . .
    H H161 1.0275 -0.0232 0.0825 0.0339 Uiso 1.0000 . .
    H H162 1.0336 0.1188 0.1071 0.0348 Uiso 1.0000 . .
    H H163 0.9479 0.0253 0.1552 0.0344 Uiso 1.0000 . .
    H H221 0.9453 0.3651 0.7838 0.0209 Uiso 1.0000 . .
    H H222 0.8212 0.2696 0.7549 0.0213 Uiso 1.0000 . .
    H H281 1.0106 0.3923 0.9334 0.0253 Uiso 1.0000 . .
    H H271 0.9755 0.3524 1.0704 0.0279 Uiso 1.0000 . .
    H H261 0.7688 0.2572 1.0983 0.0275 Uiso 1.0000 . .
    H H251 0.5958 0.1972 0.9872 0.0282 Uiso 1.0000 . .
    H H241 0.6357 0.2334 0.8499 0.0246 Uiso 1.0000 . .
    H H291 0.4816 0.6724 0.5376 0.0190 Uiso 1.0000 . .
    H H311 0.2919 0.8124 0.5145 0.0188 Uiso 1.0000 . .
    H H321 0.1533 0.9669 0.5598 0.0183 Uiso 1.0000 . .
    H H361 0.0297 1.1869 0.6942 0.0279 Uiso 1.0000 . .
    H H362 0.1185 1.1706 0.6193 0.0275 Uiso 1.0000 . .
    H H363 0.0006 1.0703 0.6330 0.0275 Uiso 1.0000 . .
    H H351 0.4958 0.7869 0.7466 0.0208 Uiso 1.0000 . .
    H H371 0.4800 0.9831 0.9202 0.0331 Uiso 1.0000 . .
    H H372 0.5668 0.9527 0.8439 0.0323 Uiso 1.0000 . .
    H H373 0.4801 0.8448 0.8807 0.0322 Uiso 1.0000 . .
    H H1 0.6713 0.5556 0.5505 0.0500 Uiso 1.0000 . .
    H H2 0.8546 0.4361 0.4487 0.0500 Uiso 1.0000 . .
loop_
    _atom_site_aniso_label
    _atom_site_aniso_U_11
    _atom_site_aniso_U_22
    _atom_site_aniso_U_33
    _atom_site_aniso_U_12
    _atom_site_aniso_U_13
    _atom_site_aniso_U_23
    S1 0.01948(19) 0.0154(2) 0.01721(19) 0.00548(15) 0.00564(14) 0.00046(14)
    C1 0.0153(7) 0.0141(8) 0.0163(7) -0.0008(6) 0.0044(5) 0.0002(6)
    S2 0.0203(2) 0.0195(2) 0.01605(19) 0.00695(15) 0.00537(14) 0.00125(15)
    C2 0.0181(7) 0.0188(8) 0.0198(8) 0.0078(6) 0.0035(6) 0.0031(6)
    C3 0.0130(7) 0.0213(8) 0.0180(7) 0.0056(6) 0.0012(5) 0.0007(6)
    C8 0.0185(7) 0.0202(8) 0.0258(8) 0.0040(6) 0.0022(6) -0.0008(7)
    C7 0.0236(8) 0.0294(10) 0.0202(8) 0.0079(7) 0.0010(6) -0.0066(7)
    C6 0.0198(8) 0.0365(10) 0.0172(8) 0.0089(7) 0.0032(6) 0.0032(7)
    C5 0.0206(8) 0.0258(9) 0.0258(8) 0.0035(7) 0.0042(6) 0.0048(7)
    C4 0.0194(7) 0.0196(8) 0.0206(8) 0.0037(6) 0.0020(6) -0.0019(6)
    N1 0.0182(6) 0.0142(7) 0.0177(6) 0.0033(5) 0.0064(5) 0.0000(5)
    N2 0.0178(6) 0.0135(7) 0.0213(7) 0.0013(5) 0.0072(5) 0.0002(5)
    C9 0.0187(7) 0.0147(8) 0.0189(7) -0.0001(6) 0.0059(6) 0.0008(6)
    C10 0.0154(7) 0.0133(8) 0.0189(7) -0.0012(6) 0.0059(6) 0.0012(6)
    C15 0.0174(7) 0.0161(8) 0.0167(7) -0.0015(6) 0.0034(6) -0.0004(6)
    C14 0.0138(7) 0.0160(8) 0.0180(7) 0.0000(6) 0.0020(5) 0.0028(6)
    C13 0.0142(7) 0.0128(7) 0.0201(7) 0.0009(6) 0.0059(6) 0.0015(6)
    O2 0.0195(5) 0.0177(6) 0.0191(5) 0.0067(4) 0.0032(4) -0.0014(4)
    C17 0.0189(8) 0.0195(8) 0.0238(8) 0.0068(6) 0.0049(6) 0.0032(6)
    C12 0.0176(7) 0.0176(8) 0.0156(7) -0.0004(6) 0.0038(6) 0.0003(6)
    C11 0.0159(7) 0.0160(8) 0.0190(7) 0.0018(6) 0.0027(6) 0.0040(6)
    O1 0.0255(6) 0.0276(7) 0.0170(5) 0.0088(5) 0.0000(4) -0.0037(5)
    C16 0.0241(8) 0.0318(10) 0.0162(8) 0.0025(7) -0.0003(6) 0.0013(7)
    S21 0.01906(19) 0.0154(2) 0.01649(19) 0.00483(15) 0.00539(14) -0.00063(14)
    C21 0.0168(7) 0.0135(8) 0.0163(7) -0.0011(6) 0.0058(6) -0.0015(6)
    S22 0.0232(2) 0.0181(2) 0.01609(19) 0.00641(16) 0.00685(14) 0.00131(15)
    C22 0.0188(7) 0.0184(8) 0.0194(8) 0.0056(6) 0.0048(6) 0.0033(6)
    C23 0.0195(7) 0.0150(8) 0.0194(8) 0.0056(6) 0.0049(6) 0.0028(6)
    C28 0.0182(8) 0.0207(9) 0.0265(8) 0.0040(6) 0.0021(6) 0.0019(7)
    C27 0.0250(8) 0.0244(9) 0.0230(8) 0.0058(7) -0.0020(6) 0.0001(7)
    C26 0.0309(9) 0.0240(9) 0.0181(8) 0.0073(7) 0.0048(7) 0.0044(7)
    C25 0.0253(8) 0.0245(9) 0.0236(8) -0.0004(7) 0.0055(7) 0.0035(7)
    C24 0.0215(8) 0.0234(9) 0.0208(8) 0.0004(7) 0.0023(6) 0.0009(6)
    N21 0.0193(6) 0.0153(7) 0.0166(6) 0.0037(5) 0.0069(5) -0.0002(5)
    N22 0.0189(6) 0.0134(7) 0.0217(7) 0.0019(5) 0.0090(5) 0.0001(5)
    C29 0.0178(7) 0.0157(8) 0.0168(7) -0.0023(6) 0.0056(6) -0.0007(6)
    C30 0.0152(7) 0.0124(7) 0.0202(7) -0.0007(6) 0.0067(6) 0.0014(6)
    C31 0.0176(7) 0.0158(8) 0.0148(7) -0.0020(6) 0.0031(6) -0.0016(6)
    C32 0.0142(7) 0.0169(8) 0.0172(7) 0.0010(6) 0.0014(5) 0.0027(6)
    C33 0.0148(7) 0.0138(8) 0.0184(7) 0.0006(6) 0.0047(6) 0.0010(6)
    O21 0.0193(5) 0.0178(6) 0.0190(5) 0.0068(4) 0.0031(4) -0.0009(4)
    C36 0.0185(7) 0.0173(8) 0.0244(8) 0.0066(6) 0.0049(6) 0.0038(6)
    C34 0.0185(7) 0.0172(8) 0.0146(7) -0.0001(6) 0.0047(6) 0.0007(6)
    C35 0.0166(7) 0.0173(8) 0.0171(7) 0.0035(6) 0.0024(6) 0.0032(6)
    O22 0.0262(6) 0.0276(7) 0.0139(5) 0.0110(5) 0.0005(4) -0.0025(5)
    C37 0.0242(8) 0.0298(10) 0.0146(7) 0.0055(7) 0.0013(6) 0.0013(7)
loop_
    _geom_bond_atom_site_label_1
    _geom_bond_atom_site_label_2
    _geom_bond_site_symmetry_1
    _geom_bond_site_symmetry_2
    _geom_bond_distance
    _geom_bond_publ_flag
    S1 C1 . . 1.6807(15) no
    C1 S2 . . 1.7494(15) no
    C1 N1 . . 1.331(2) no
    S2 C2 . . 1.8244(15) no
    C2 C3 . . 1.516(2) no
    C2 H21 . . 0.983 no
    C2 H22 . . 0.980 no
    C3 C8 . . 1.395(2) no
    C3 C4 . . 1.392(2) no
    C8 C7 . . 1.388(2) no
    C8 H81 . . 0.956 no
    C7 C6 . . 1.386(3) no
    C7 H71 . . 0.921 no
    C6 C5 . . 1.391(3) no
    C6 H61 . . 0.944 no
    C5 C4 . . 1.390(2) no
    C5 H51 . . 0.947 no
    C4 H41 . . 0.941 no
    N1 N2 . . 1.3845(18) no
    N1 H2 . . 0.924 no
    N2 C9 . . 1.282(2) no
    C9 C10 . . 1.460(2) no
    C9 H91 . . 0.945 no
    C10 C15 . . 1.393(2) no
    C10 C11 . . 1.407(2) no
    C15 C14 . . 1.396(2) no
    C15 H151 . . 0.951 no
    C14 C13 . . 1.383(2) no
    C14 H141 . . 0.948 no
    C13 O2 . . 1.3612(18) no
    C13 C12 . . 1.421(2) no
    O2 C17 . . 1.4325(18) no
    C17 H171 . . 0.961 no
    C17 H172 . . 0.964 no
    C17 H173 . . 0.979 no
    C12 C11 . . 1.381(2) no
    C12 O1 . . 1.3603(19) no
    C11 H111 . . 0.938 no
    O1 C16 . . 1.4273(19) no
    C16 H161 . . 0.943 no
    C16 H162 . . 0.968 no
    C16 H163 . . 0.970 no
    S21 C21 . . 1.6774(15) no
    C21 S22 . . 1.7494(15) no
    C21 N21 . . 1.336(2) no
    S22 C22 . . 1.8294(16) no
    C22 C23 . . 1.507(2) no
    C22 H221 . . 0.973 no
    C22 H222 . . 0.968 no
    C23 C28 . . 1.396(2) no
    C23 C24 . . 1.397(2) no
    C28 C27 . . 1.390(2) no
    C28 H281 . . 0.935 no
    C27 C26 . . 1.384(3) no
    C27 H271 . . 0.952 no
    C26 C25 . . 1.393(2) no
    C26 H261 . . 0.948 no
    C25 C24 . . 1.387(2) no
    C25 H251 . . 0.953 no
    C24 H241 . . 0.947 no
    N21 N22 . . 1.3820(18) no
    N21 H1 . . 0.874 no
    N22 C29 . . 1.280(2) no
    C29 C30 . . 1.462(2) no
    C29 H291 . . 0.932 no
    C30 C31 . . 1.392(2) no
    C30 C35 . . 1.406(2) no
    C31 C32 . . 1.399(2) no
    C31 H311 . . 0.948 no
    C32 C33 . . 1.379(2) no
    C32 H321 . . 0.944 no
    C33 O21 . . 1.3628(18) no
    C33 C34 . . 1.422(2) no
    O21 C36 . . 1.4362(18) no
    C36 H361 . . 0.963 no
    C36 H362 . . 0.965 no
    C36 H363 . . 0.965 no
    C34 C35 . . 1.377(2) no
    C34 O22 . . 1.3592(19) no
    C35 H351 . . 0.927 no
    O22 C37 . . 1.4272(18) no
    C37 H371 . . 0.972 no
    C37 H372 . . 0.969 no
    C37 H373 . . 0.976 no
loop_
    _geom_angle_atom_site_label_1
    _geom_angle_atom_site_label_2
    _geom_angle_atom_site_label_3
    _geom_angle_site_symmetry_1
    _geom_angle_site_symmetry_2
    _geom_angle_site_symmetry_3
    _geom_angle
    _geom_angle_publ_flag
    S1 C1 S2 . . . 125.49(9) no
    S1 C1 N1 . . . 120.52(11) no
    S2 C1 N1 . . . 113.98(11) no
    C1 S2 C2 . . . 102.05(7) no
    S2 C2 C3 . . . 107.65(10) no
    S2 C2 H21 . . . 110.3 no
    C3 C2 H21 . . . 109.7 no
    S2 C2 H22 . . . 107.9 no
    C3 C2 H22 . . . 110.5 no
    H21 C2 H22 . . . 110.7 no
    C2 C3 C8 . . . 121.01(15) no
    C2 C3 C4 . . . 119.67(15) no
    C8 C3 C4 . . . 119.32(15) no
    C3 C8 C7 . . . 120.44(16) no
    C3 C8 H81 . . . 119.0 no
    C7 C8 H81 . . . 120.5 no
    C8 C7 C6 . . . 120.09(16) no
    C8 C7 H71 . . . 120.5 no
    C6 C7 H71 . . . 119.5 no
    C7 C6 C5 . . . 119.73(15) no
    C7 C6 H61 . . . 118.7 no
    C5 C6 H61 . . . 121.5 no
    C6 C5 C4 . . . 120.34(16) no
    C6 C5 H51 . . . 119.1 no
    C4 C5 H51 . . . 120.6 no
    C3 C4 C5 . . . 120.06(16) no
    C3 C4 H41 . . . 118.9 no
    C5 C4 H41 . . . 121.1 no
    C1 N1 N2 . . . 120.71(13) no
    C1 N1 H2 . . . 118.7 no
    N2 N1 H2 . . . 120.6 no
    N1 N2 C9 . . . 113.83(13) no
    N2 C9 C10 . . . 122.28(14) no
    N2 C9 H91 . . . 120.4 no
    C10 C9 H91 . . . 117.3 no
    C9 C10 C15 . . . 117.98(14) no
    C9 C10 C11 . . . 122.42(14) no
    C15 C10 C11 . . . 119.58(14) no
    C10 C15 C14 . . . 120.50(14) no
    C10 C15 H151 . . . 120.0 no
    C14 C15 H151 . . . 119.5 no
    C15 C14 C13 . . . 120.08(14) no
    C15 C14 H141 . . . 119.4 no
    C13 C14 H141 . . . 120.5 no
    C14 C13 O2 . . . 125.39(14) no
    C14 C13 C12 . . . 119.77(14) no
    O2 C13 C12 . . . 114.83(13) no
    C13 O2 C17 . . . 117.10(12) no
    O2 C17 H171 . . . 106.1 no
    O2 C17 H172 . . . 111.9 no
    H171 C17 H172 . . . 109.6 no
    O2 C17 H173 . . . 109.3 no
    H171 C17 H173 . . . 109.9 no
    H172 C17 H173 . . . 110.0 no
    C13 C12 C11 . . . 119.89(14) no
    C13 C12 O1 . . . 114.08(14) no
    C11 C12 O1 . . . 126.01(14) no
    C10 C11 C12 . . . 120.16(14) no
    C10 C11 H111 . . . 120.7 no
    C12 C11 H111 . . . 119.1 no
    C12 O1 C16 . . . 117.16(12) no
    O1 C16 H161 . . . 106.2 no
    O1 C16 H162 . . . 110.2 no
    H161 C16 H162 . . . 111.1 no
    O1 C16 H163 . . . 110.8 no
    H161 C16 H163 . . . 110.4 no
    H162 C16 H163 . . . 108.1 no
    S21 C21 S22 . . . 124.90(9) no
    S21 C21 N21 . . . 120.52(11) no
    S22 C21 N21 . . . 114.57(11) no
    C21 S22 C22 . . . 101.97(7) no
    S22 C22 C23 . . . 107.26(10) no
    S22 C22 H221 . . . 109.5 no
    C23 C22 H221 . . . 112.0 no
    S22 C22 H222 . . . 109.4 no
    C23 C22 H222 . . . 109.2 no
    H221 C22 H222 . . . 109.4 no
    C22 C23 C28 . . . 121.20(14) no
    C22 C23 C24 . . . 119.74(15) no
    C28 C23 C24 . . . 119.05(14) no
    C23 C28 C27 . . . 120.27(15) no
    C23 C28 H281 . . . 119.7 no
    C27 C28 H281 . . . 120.1 no
    C28 C27 C26 . . . 120.38(16) no
    C28 C27 H271 . . . 119.6 no
    C26 C27 H271 . . . 120.0 no
    C27 C26 C25 . . . 119.76(15) no
    C27 C26 H261 . . . 119.1 no
    C25 C26 H261 . . . 121.2 no
    C26 C25 C24 . . . 120.09(16) no
    C26 C25 H251 . . . 120.4 no
    C24 C25 H251 . . . 119.5 no
    C23 C24 C25 . . . 120.44(16) no
    C23 C24 H241 . . . 119.1 no
    C25 C24 H241 . . . 120.4 no
    C21 N21 N22 . . . 120.85(12) no
    C21 N21 H1 . . . 116.4 no
    N22 N21 H1 . . . 121.9 no
    N21 N22 C29 . . . 114.27(13) no
    N22 C29 C30 . . . 121.69(14) no
    N22 C29 H291 . . . 120.7 no
    C30 C29 H291 . . . 117.6 no
    C29 C30 C31 . . . 119.12(14) no
    C29 C30 C35 . . . 121.40(14) no
    C31 C30 C35 . . . 119.45(14) no
    C30 C31 C32 . . . 120.54(14) no
    C30 C31 H311 . . . 119.1 no
    C32 C31 H311 . . . 120.4 no
    C31 C32 C33 . . . 120.09(14) no
    C31 C32 H321 . . . 118.2 no
    C33 C32 H321 . . . 121.7 no
    C32 C33 O21 . . . 125.73(13) no
    C32 C33 C34 . . . 119.65(14) no
    O21 C33 C34 . . . 114.59(13) no
    C33 O21 C36 . . . 117.04(12) no
    O21 C36 H361 . . . 105.8 no
    O21 C36 H362 . . . 108.9 no
    H361 C36 H362 . . . 109.9 no
    O21 C36 H363 . . . 110.1 no
    H361 C36 H363 . . . 110.9 no
    H362 C36 H363 . . . 111.1 no
    C33 C34 C35 . . . 120.06(14) no
    C33 C34 O22 . . . 114.49(13) no
    C35 C34 O22 . . . 125.43(14) no
    C30 C35 C34 . . . 120.20(14) no
    C30 C35 H351 . . . 119.0 no
    C34 C35 H351 . . . 120.8 no
    C34 O22 C37 . . . 116.40(12) no
    O22 C37 H371 . . . 104.2 no
    O22 C37 H372 . . . 110.0 no
    H371 C37 H372 . . . 111.9 no
    O22 C37 H373 . . . 109.3 no
    H371 C37 H373 . . . 112.0 no
    H372 C37 H373 . . . 109.2 no
loop_
    _geom_hbond_atom_site_label_D
    _geom_hbond_atom_site_label_H
    _geom_hbond_atom_site_label_A
    _geom_hbond_site_symmetry_D
    _geom_hbond_site_symmetry_H
    _geom_hbond_site_symmetry_A
    _geom_hbond_distance_DH
    _geom_hbond_distance_HA
    _geom_hbond_distance_DA
    _geom_hbond_angle_DHA
    _geom_hbond_publ_flag
    N1 H2 S21 . . . 0.92 2.52 3.4180(10)
                                       166 yes
    N21 H1 S1 . . . 0.87 2.55 3.4070(10)
                                       168 yes
    C16 H163 O21 . . 2_666 0.97 2.69 3.560(2) 149 yes
    C17 H172 Cg4 . . 2_766 0.97 2.74 3.5587(18) 143 yes
    C28 H281 Cg1 . . 2_766 0.94 2.94 3.6082(18) 130 yes
    C36 H363 Cg2 . . 2_666 0.97 2.67 3.5023(17) 145 yes
data_global
_journal_data_validation_number     ?
_journal_date_recd_electronic     2014-12-11
_journal_date_accepted     2015-01-16
_journal_name_full     'Acta Crystallographica, Section E'
_journal_year     2015
_journal_volume     71
_journal_issue      2
_journal_page_first     238
_journal_page_last     240
_journal_paper_category     GO
_journal_paper_doi     10.1107/S205698901500095X
_journal_coeditor_code     SU5044
_publ_contact_author_name     'Khoo Teng-Jin'
_publ_contact_author_address
;
Centre for Natural and Medicinal Product Research, School of Pharmacy,
University of Nottingham Malaysia Campus, 43500
Semenyih, Malaysia
;
_publ_contact_author_email     'TengJin.Khoo@nottingham.edu.my'
_publ_contact_author_fax     '+60389248018'
_publ_contact_author_phone     '+60389248213'
_publ_section_title
;
Crystal structure of benzyl
(<i>E</i>)-2-(3,4-dimethoxybenzylidene)hydrazine-1-carbodithioate
;
_publ_section_title_footnote     .
loop_
    _publ_author_name
    _publ_author_footnote
    _publ_author_address
    'Tan, Yew Fung' .
;
Centre for Natural and Medicinal Product Research, School of Pharmacy,
University of Nottingham Malaysia Campus, 43500 Semenyih,
Malaysia
;
    'Break, Mohammed Khaled bin' .
;
Centre for Natural and Medicinal Product Research, School of Pharmacy,
University of Nottingham Malaysia Campus, 43500 Semenyih,
Malaysia
;
    'M. Tahir, M. Ibrahim' .
;
Department of Chemistry, Faculty of Science, Universiti Putra
Malaysia
;
    'Khoo, Teng-Jin' .
;
Centre for Natural and Medicinal Product Research, School of Pharmacy,
University of Nottingham Malaysia Campus, 43500 Semenyih,
Malaysia
;
_publ_section_synopsis
;
In the crystal of the title compound, which crystallized with two independent
molecules (<i>A</i> and <i>B</i>) in the asymmetric unit, the <i>A</i> and
<i>B</i> molecules are linked <i>via</i> pairs of N---H...S hydrogen bonds,
forming dimers with an <i>R</i>~2~^2^(8) ring motif. The dimers are linked
<i>via</i> pairs of C---H...O hydrogen bonds and C---H...\p interactions,
forming ribbons propagating along [100].
;
