# Supplementary material for: Crystal structure of benzyl (E)-2-(3,4-di­meth­oxy­benzyl­idene)hydrazine-1-carbodi­thio­ate
Source: Acta Crystallogr E Crystallogr Commun. 2015 Jan 31;71(Pt 2):238–40. doi: 10.1107/S205698901500095X (PMC4384544; doi:10.1107/S205698901500095X)
Supplement: Supplementary file 2 [file e-71-00238-Isup2.hkl]

data_I
#  D:\unsolved\1543_TYF03\struct\cr  At 13:
_audit_creation_date        "14-12-18"
_audit_creation_method      CRYSTALS 

_cell_length_a                    9.6432(5)
_cell_angle_alpha                 90.899(6)
_cell_length_b                    10.7960(10)
_cell_angle_beta                  97.203(5)
_cell_length_c                    16.1673(10)
_cell_angle_gamma                 91.200(6)
loop_
 _symmetry_equiv_pos_as_xyz
 'x,y,z'
 '-x,-y,-z'

# NOTE FO on scale of Fc,      0.28750
# Status flags: 
#    o - used in refinement 
#    < - excluded by I/sigmaI cutoff 
#    l - excluded at low resolution  
#    h - excluded at high resolution  
#    x - excluded for another reason  

loop_
_refln_index_h
_refln_index_k
_refln_index_l
_refln_F_squared_meas
_refln_F_squared_calc
_refln_F_squared_sigma
_refln_observed_status
_refln_refinement_weight
   1   0   0       15.61        0.00        2.24 l   0.0000E+00
   2   0   0    27452.55    27483.93      191.60 o   0.2841E-06
   3   0   0      908.81      834.62       19.41 o   0.2390E-03
   4   0   0       41.20       33.77        3.42 o   0.2860E-01
   5   0   0      779.15      711.11       15.63 o   0.3253E-03
   6   0   0      874.50      920.62       18.58 o   0.2197E-03
   7   0   0        4.15        5.54        3.48 o   0.6836E-01
   8   0   0      125.98      121.40        9.74 o   0.4479E-02
   9   0   0       18.49       15.77        3.45 o   0.4719E-01
  10   0   0      462.09      434.25       15.31 o   0.7386E-03
  11   0   0      115.15      120.22        7.94 o   0.5414E-02
 -11   1   0      776.38      688.52       20.02 o   0.3211E-03
 -10   1   0      358.11      352.69       13.11 o   0.1085E-02
  -9   1   0      477.45      457.08       11.78 o   0.7401E-03
  -8   1   0      119.02      138.16        9.14 o   0.4407E-02
  -7   1   0       12.91        9.90        3.41 o   0.5734E-01
  -6   1   0       62.14       63.58        5.26 o   0.1311E-01
  -5   1   0      369.05      351.96        9.21 o   0.1183E-02
  -4   1   0     2016.55     1783.60       18.81 o   0.5825E-04
  -3   1   0     2312.43     2174.61       47.45 o   0.3846E-04
  -2   1   0     1258.08     1375.78       27.94 o   0.1037E-03
  -1   1   0      177.75        0.00        7.19 l   0.0000E+00
   0   1   0     1195.54        0.00       17.26 l   0.0000E+00
   1   1   0       57.11        0.00        3.08 l   0.0000E+00
   2   1   0     7167.02     7212.04       71.78 o   0.4053E-05
   3   1   0      389.21      378.21       11.64 o   0.1012E-02
   4   1   0     2576.89     2389.00       33.70 o   0.3339E-04
   5   1   0       18.64       15.56        2.76 o   0.5934E-01
   6   1   0       23.45       15.30        4.65 o   0.3147E-01
   7   1   0        5.40        0.32        4.84 o   0.4097E-01
   8   1   0      150.00      158.83       10.37 o   0.3396E-02
   9   1   0       73.17       77.56        6.02 o   0.1004E-01
  10   1   0        7.91        7.75        4.40 o   0.4281E-01
  11   1   0      128.30      124.79        7.12 o   0.5428E-02
 -11   2   0       47.73       43.15        5.09 o   0.1770E-01
 -10   2   0     6045.53     5629.94       69.32 o   0.6223E-05
  -9   2   0      168.48      178.45        8.49 o   0.3363E-02
  -8   2   0     4053.19     4067.07       62.98 o   0.1221E-04
  -7   2   0     1902.68     1795.66       37.19 o   0.5654E-04
  -6   2   0       13.62        5.69        3.44 o   0.6190E-01
  -5   2   0     2301.57     2098.60       23.22 o   0.4320E-04
  -4   2   0      677.63      570.91       10.84 o   0.4756E-03
  -3   2   0       -3.07        0.54        5.39 o   0.3369E-01
  -2   2   0    18008.90    17249.34      198.55 o   0.6866E-06
  -1   2   0       11.46        9.10        3.03 o   0.6956E-01
   0   2   0     5112.66        0.00       48.31 l   0.0000E+00
   1   2   0        4.84        0.00        2.51 o   0.1411E+00
   2   2   0    81691.80    82036.05      672.80 o   0.3189E-07
   3   2   0      400.63      359.90        9.78 o   0.1093E-02
   4   2   0     2222.56     2105.91       22.70 o   0.4410E-04
   5   2   0       77.11       56.79        5.20 o   0.1315E-01
   6   2   0      349.25      318.08       11.70 o   0.1265E-02
   7   2   0       23.24       23.21        5.09 o   0.2529E-01
   8   2   0      295.60      339.59       17.78 o   0.1044E-02
   9   2   0        8.35       13.72        3.37 o   0.5632E-01
  10   2   0      319.16      286.59       12.82 o   0.1399E-02
  11   2   0       22.40       23.35        3.36 o   0.4042E-01
 -11   3   0       -4.25        0.02        2.97 o   0.1053E+00
 -10   3   0      138.43      144.91        9.12 o   0.4078E-02
  -9   3   0     3215.36     3109.15       47.03 o   0.2031E-04
  -8   3   0      667.97      703.33       13.53 o   0.3680E-03
  -7   3   0     1970.48     1965.76       38.08 o   0.4949E-04
  -6   3   0     6363.50     6240.81       69.89 o   0.5282E-05
  -5   3   0     1087.85     1005.69       16.29 o   0.1765E-03
  -4   3   0     2151.84     1962.71       23.46 o   0.4906E-04
  -3   3   0       17.73       15.89        3.20 o   0.5156E-01
  -2   3   0       19.17       10.27        4.33 o   0.3855E-01
  -1   3   0     2945.67     2834.48       44.18 o   0.2424E-04
   0   3   0     1830.52     1672.16       26.56 o   0.6576E-04
   1   3   0       41.57       43.61        4.47 o   0.2036E-01
   2   3   0     5740.81     5487.52       57.88 o   0.6724E-05
   3   3   0       17.99       18.10        2.06 o   0.6944E-01
   4   3   0     2668.89     2635.85       27.47 o   0.2921E-04
   5   3   0        1.12        2.66        2.54 o   0.6184E-01
   6   3   0     2405.14     2347.14       35.62 o   0.3550E-04
   7   3   0      244.73      244.65       12.63 o   0.1809E-02
   8   3   0        5.86        7.49        3.40 o   0.6629E-01
   9   3   0      163.46      173.23        9.90 o   0.3201E-02
  10   3   0      756.65      725.41       21.27 o   0.3036E-03
  11   3   0      128.93      118.76        6.40 o   0.5947E-02
 -11   4   0      104.58      122.44        6.19 o   0.6375E-02
 -10   4   0       -0.45        9.16        3.07 o   0.2802E-02
  -9   4   0       91.32      108.29        7.24 o   0.6655E-02
  -8   4   0     9976.50     9677.12       86.48 o   0.2212E-05
  -7   4   0       55.60       44.88        8.32 o   0.9685E-02
  -6   4   0     5135.27     5111.36       50.12 o   0.7958E-05
  -5   4   0     1359.62     1342.55       20.10 o   0.1063E-03
  -4   4   0     2937.17     2878.82       28.43 o   0.2448E-04
  -3   4   0      207.56      184.62        6.17 o   0.3336E-02
  -2   4   0     5243.91     4716.07       58.60 o   0.8635E-05
  -1   4   0     1264.01     1095.25       32.42 o   0.1299E-03
   0   4   0       34.01       29.96        4.08 o   0.2764E-01
   1   4   0      460.89      443.98       16.69 o   0.7021E-03
   2   4   0     3167.35     3092.44       34.98 o   0.2110E-04
   3   4   0       18.44       15.66        2.54 o   0.6391E-01
   4   4   0     7428.17     6965.27       61.27 o   0.4164E-05
   5   4   0       79.39       79.45        5.83 o   0.9902E-02
   6   4   0       47.02       41.36        5.04 o   0.1829E-01
   7   4   0       10.33        5.66        4.49 o   0.4188E-01
   8   4   0      324.56      339.68       10.15 o   0.1286E-02
   9   4   0        7.28        8.84        4.95 o   0.3469E-01
  10   4   0      157.38      174.46        7.74 o   0.3685E-02
  11   4   0       14.45       23.49        3.80 o   0.3821E-01
 -11   5   0       88.65       90.51        6.28 o   0.8340E-02
 -10   5   0      342.72      369.14       13.02 o   0.1063E-02
  -9   5   0       36.46       36.62        5.53 o   0.1843E-01
  -8   5   0       85.38       92.16        6.66 o   0.8020E-02
  -7   5   0     2358.20     2408.56       57.14 o   0.3252E-04
  -6   5   0      104.25      126.11        5.99 o   0.6334E-02
  -5   5   0      692.88      739.41       18.14 o   0.3237E-03
  -4   5   0     5920.52     6010.48       53.28 o   0.5876E-05
  -3   5   0     1924.02     1919.92       25.44 o   0.5396E-04
  -2   5   0     4346.30     4117.31       55.61 o   0.1164E-04
  -1   5   0      464.82      434.50       12.88 o   0.7763E-03
   0   5   0      184.20      149.58        7.77 o   0.3887E-02
   1   5   0        2.31        0.89        3.24 o   0.8980E-01
   2   5   0     1666.27     1488.92       27.42 o   0.7992E-04
   3   5   0        2.53        5.23        2.18 o   0.1446E+00
   4   5   0      556.91      543.07       13.06 o   0.5524E-03
   5   5   0       50.67       51.77        6.23 o   0.1321E-01
   6   5   0      198.27      215.15       10.11 o   0.2479E-02
   7   5   0       80.61       89.11        5.32 o   0.9615E-02
   8   5   0      608.29      649.48       28.21 o   0.3379E-03
   9   5   0      -15.86        0.01        7.99 o   0.1502E-01
  10   5   0        0.03        1.04       11.75 o   0.1311E-04
 -10   6   0       -2.08        1.02        2.61 o   0.1333E+00
  -9   6   0       13.87       15.86        3.58 o   0.4717E-01
  -8   6   0      294.66      314.99       13.41 o   0.1308E-02
  -7   6   0        6.29        3.99        3.22 o   0.7841E-01
  -6   6   0     5297.63     5483.45       58.75 o   0.7075E-05
  -5   6   0      111.95      121.11        7.83 o   0.5489E-02
  -4   6   0     1265.19     1473.55       22.25 o   0.9755E-04
  -3   6   0     2801.08     2701.13       31.18 o   0.2727E-04
  -2   6   0      439.41      529.52       12.47 o   0.6469E-03
  -1   6   0     1811.74     1594.04       39.62 o   0.6611E-04
   0   6   0     1635.98     1510.02       34.51 o   0.7681E-04
   1   6   0      199.67      207.98       11.23 o   0.2392E-02
   2   6   0      644.02      613.16       21.39 o   0.3934E-03
   3   6   0        2.29        2.25        3.06 o   0.9537E-01
   4   6   0       23.55       29.83        4.75 o   0.2543E-01
   5   6   0       -0.47        4.95        3.12 o   0.2639E-02
   6   6   0        9.57        9.22        4.03 o   0.4737E-01
   7   6   0        3.88        4.16        5.00 o   0.3705E-01
   8   6   0       95.45       86.34       11.36 o   0.4781E-02
   9   6   0       -3.30        3.31        4.80 o   0.4057E-01
  10   6   0       46.38       51.77        5.91 o   0.1422E-01
 -10   7   0      193.80      155.48        8.92 o   0.3440E-02
  -9   7   0        2.24        0.87        3.04 o   0.1011E+00
  -8   7   0        0.29        0.35        3.74 o   0.1273E-02
  -7   7   0      277.72      287.25       16.02 o   0.1310E-02
  -6   7   0      112.86      114.30        5.86 o   0.6729E-02
  -5   7   0      178.28      188.54        9.86 o   0.2905E-02
  -4   7   0       46.87       53.74        4.89 o   0.1644E-01
  -3   7   0        1.12        2.92        3.12 o   0.3805E-01
  -2   7   0     2707.20     2563.73       34.11 o   0.2960E-04
  -1   7   0        2.33        0.67        6.40 o   0.1289E-01
   0   7   0     2716.15     2597.45       76.61 o   0.2558E-04
   1   7   0       25.67       11.96        5.50 o   0.2540E-01
   2   7   0       62.56       55.89        7.47 o   0.1009E-01
   3   7   0       92.25       89.57        7.53 o   0.7266E-02
   4   7   0      502.45      527.48       22.35 o   0.5041E-03
   5   7   0       36.33       35.11        5.78 o   0.1778E-01
   6   7   0      143.45      150.24       10.60 o   0.3515E-02
   7   7   0        8.04        4.46       11.83 o   0.7007E-02
   8   7   0        2.93        4.76       12.33 o   0.1481E-02
   9   7   0        4.39        1.38        8.77 o   0.1282E-01
  -9   8   0      141.37      140.32        7.32 o   0.4707E-02
  -8   8   0       16.03       12.42        3.80 o   0.4580E-01
  -7   8   0        3.87        6.13        4.21 o   0.4883E-01
  -6   8   0      289.68      298.21       11.53 o   0.1480E-02
  -5   8   0       -1.83        1.60        2.36 o   0.1568E+00
  -4   8   0      665.92      670.93       16.83 o   0.3755E-03
  -3   8   0      176.93      173.03        9.14 o   0.3264E-02
  -2   8   0      132.62      155.02        9.00 o   0.3967E-02
  -1   8   0      580.37      527.31       33.15 o   0.3669E-03
   0   8   0       95.12      119.14       14.53 o   0.3113E-02
   1   8   0      105.17       99.59        9.56 o   0.5348E-02
   2   8   0      430.91      448.49       19.88 o   0.6624E-03
   3   8   0       33.46       36.51        5.58 o   0.1853E-01
   4   8   0      706.29      750.15       22.40 o   0.2989E-03
   5   8   0       -6.25        0.03        4.60 o   0.4507E-01
   6   8   0       19.81        4.06       10.52 o   0.8653E-02
   7   8   0       12.39        1.95       10.96 o   0.8146E-02
   8   8   0      647.16      621.86       36.46 o   0.2886E-03
   9   8   0       -6.47        1.12        8.28 o   0.1430E-01
  -8   9   0      207.23      230.88        9.01 o   0.2398E-02
  -7   9   0      208.65      185.64       10.12 o   0.2727E-02
  -6   9   0      117.99      128.93        8.48 o   0.4903E-02
  -5   9   0      334.31      317.04       14.29 o   0.1193E-02
  -4   9   0      498.72      489.09       13.64 o   0.6505E-03
  -3   9   0       55.65       54.00        3.47 o   0.1927E-01
  -2   9   0       61.15       56.81        6.69 o   0.1134E-01
  -1   9   0       11.42       17.99        6.28 o   0.2075E-01
   0   9   0      823.63      827.09       42.38 o   0.1875E-03
   1   9   0      156.11      172.36       18.23 o   0.1852E-02
   2   9   0      749.85      800.10       27.31 o   0.2536E-03
   3   9   0        8.84       13.48        4.07 o   0.4370E-01
   4   9   0       29.24       30.25        4.72 o   0.2457E-01
   5   9   0       16.94        4.87       14.24 o   0.4822E-02
   6   9   0     1058.82     1046.25       53.90 o   0.1180E-03
   7   9   0       58.45       47.68       12.02 o   0.5517E-02
   8   9   0      897.99      912.80       36.90 o   0.1790E-03
  -7  10   0       24.91       31.12        4.50 o   0.2620E-01
  -6  10   0      135.54      129.52        9.72 o   0.4210E-02
  -5  10   0      138.79      147.74       10.76 o   0.3555E-02
  -4  10   0      354.65      317.23       14.45 o   0.1155E-02
  -3  10   0        6.41        6.01        3.45 o   0.6650E-01
  -2  10   0       32.94       36.03        4.12 o   0.2529E-01
  -1  10   0       12.15       10.07        3.23 o   0.6204E-01
   0  10   0      228.08      210.62       10.18 o   0.2360E-02
   1  10   0       48.89       56.14        4.88 o   0.1590E-01
   2  10   0       10.74        3.62        6.44 o   0.2249E-01
   3  10   0       18.95       32.03        5.89 o   0.1949E-01
   4  10   0       21.66       19.97       12.34 o   0.6097E-02
   5  10   0       -7.89        0.17       10.74 o   0.8573E-02
   6  10   0      141.94      139.45       11.62 o   0.3410E-02
   7  10   0       11.29       10.05        4.66 o   0.3669E-01
  -6  11   0       31.34       27.51        7.04 o   0.1486E-01
  -5  11   0       -0.67        0.54        3.59 o   0.1505E-02
  -4  11   0        9.31        8.77        4.80 o   0.3615E-01
  -3  11   0       26.09       32.80        6.02 o   0.1812E-01
  -2  11   0      191.39      210.40       13.46 o   0.2124E-02
  -1  11   0      266.17      266.70       12.09 o   0.1666E-02
   0  11   0      198.16      196.15       12.21 o   0.2366E-02
   1  11   0      127.33      136.09       10.31 o   0.3969E-02
   2  11   0       16.84       19.65        5.38 o   0.2534E-01
   3  11   0        7.04        4.76        4.76 o   0.3923E-01
   4  11   0      382.80      463.54       29.65 o   0.5083E-03
   5  11   0       88.74       74.75       14.70 o   0.3531E-02
   6  11   0        5.59       10.63        7.06 o   0.1838E-01
  -5  12   0       31.86       25.23        5.85 o   0.1963E-01
  -4  12   0       16.70       11.97        6.07 o   0.2263E-01
  -3  12   0       14.06        7.82        6.14 o   0.2328E-01
  -2  12   0      137.77      150.82       13.94 o   0.2755E-02
  -1  12   0      176.96      176.74       16.37 o   0.2010E-02
   0  12   0      463.61      446.19       20.88 o   0.6266E-03
   1  12   0       64.53       54.43        8.99 o   0.8070E-02
   2  12   0      390.92      380.03       14.57 o   0.9300E-03
   3  12   0        9.41       10.11        5.64 o   0.2698E-01
   4  12   0       73.71       60.47       13.27 o   0.4407E-02
  -3  13   0       14.81        9.20        4.65 o   0.3638E-01
  -2  13   0        0.68        0.01        2.88 o   0.3623E-02
  -1  13   0      205.43      207.13       13.90 o   0.2050E-02
   0  13   0      736.97      671.65       27.01 o   0.3053E-03
   1  13   0       29.94       22.07        6.58 o   0.1722E-01
  -1 -13   1      383.36      368.57       18.08 o   0.8709E-03
   0 -13   1     1533.68     1354.55       42.32 o   0.8577E-04
   1 -13   1      235.19      220.02       14.24 o   0.1837E-02
   2 -13   1      110.21      109.61        9.59 o   0.4992E-02
   3 -13   1       13.50        7.00        4.06 o   0.4696E-01
  -5 -12   1        2.78        1.66        5.25 o   0.3500E-01
  -4 -12   1       -3.90        2.47        7.55 o   0.1711E-01
  -3 -12   1       18.78       18.75       10.47 o   0.8319E-02
  -2 -12   1      778.51      778.28       25.76 o   0.2613E-03
  -1 -12   1       65.48       54.89        9.02 o   0.7982E-02
   0 -12   1     2946.53     2890.17       59.69 o   0.2275E-04
   1 -12   1      268.19      249.76       19.42 o   0.1249E-02
   2 -12   1      419.36      384.41       23.79 o   0.6759E-03
   3 -12   1       52.72       66.88        8.64 o   0.8177E-02
   4 -12   1       58.89       68.32        8.56 o   0.8073E-02
   5 -12   1        2.97        5.27        3.93 o   0.5643E-01
  -6 -11   1        8.16        1.80        7.69 o   0.1639E-01
  -5 -11   1       -9.64        1.86       11.44 o   0.7519E-02
  -4 -11   1      106.42       90.29       17.10 o   0.2627E-02
  -3 -11   1       15.00        7.16        7.87 o   0.1491E-01
  -2 -11   1      247.71      236.74       16.80 o   0.1507E-02
  -1 -11   1       80.41       77.61       10.62 o   0.5584E-02
   0 -11   1     1182.84     1144.25       36.97 o   0.1237E-03
   1 -11   1      426.97      446.77       17.06 o   0.7159E-03
   2 -11   1     1403.35     1400.17       36.35 o   0.9076E-04
   3 -11   1       54.86       58.54        6.99 o   0.1094E-01
   4 -11   1      146.49      141.28       10.13 o   0.3768E-02
   5 -11   1      109.80      101.92       12.83 o   0.3770E-02
   6 -11   1       17.26       27.36        6.39 o   0.1818E-01
  -7 -10   1       -3.65        0.50        5.23 o   0.3558E-01
  -6 -10   1       37.91       32.04       12.26 o   0.5819E-02
  -5 -10   1        1.53        7.16       12.51 o   0.3845E-03
  -4 -10   1       94.40      107.99        9.14 o   0.5490E-02
  -3 -10   1       -5.95        2.45        5.68 o   0.2936E-01
  -2 -10   1      410.16      416.02       15.21 o   0.8185E-03
  -1 -10   1       14.40       23.07        4.12 o   0.3505E-01
   0 -10   1     1279.07     1391.07       22.03 o   0.1043E-03
   1 -10   1      173.70      172.64        7.85 o   0.3539E-02
   2 -10   1     5544.59     5491.73       60.27 o   0.6846E-05
   3 -10   1      260.41      283.03       10.97 o   0.1661E-02
   4 -10   1      337.84      325.99       13.81 o   0.1178E-02
   5 -10   1      397.29      399.39       17.89 o   0.8056E-03
   6 -10   1        0.63        0.02        3.84 o   0.1150E-02
   7 -10   1       43.60       40.21        8.18 o   0.1056E-01
  -8  -9   1     1311.48     1215.54       47.56 o   0.9994E-04
  -7  -9   1       37.05       24.42       13.43 o   0.5051E-02
  -6  -9   1      632.20      541.37       40.46 o   0.2928E-03
  -5  -9   1        1.73        1.39        6.79 o   0.5622E-02
  -4  -9   1      281.57      292.41       12.64 o   0.1466E-02
  -3  -9   1       47.02       52.35        4.79 o   0.1697E-01
  -2  -9   1      455.79      465.29       21.50 o   0.5995E-03
  -1  -9   1      806.06      798.06       42.25 o   0.1953E-03
   0  -9   1       41.57       55.45       10.53 o   0.6794E-02
   1  -9   1      450.59      461.42       20.97 o   0.6149E-03
   2  -9   1     1143.42     1146.61       28.27 o   0.1353E-03
   3  -9   1     1370.93     1409.90       17.75 o   0.1003E-03
   4  -9   1     1114.91     1199.36       19.25 o   0.1381E-03
   5  -9   1       22.07       23.09        4.91 o   0.2676E-01
   6  -9   1      121.13      129.57       10.67 o   0.4021E-02
   7  -9   1        3.02        0.87        3.56 o   0.7443E-01
   8  -9   1       36.48       41.13        4.45 o   0.2172E-01
  -9  -8   1       35.47       26.56       10.55 o   0.7731E-02
  -8  -8   1     1381.11     1245.45       56.00 o   0.8749E-04
  -7  -8   1       33.73       42.71       13.72 o   0.4661E-02
  -6  -8   1      407.81      487.12       36.24 o   0.3977E-03
  -5  -8   1       10.38       10.77        3.60 o   0.5383E-01
  -4  -8   1      138.53      147.65        8.39 o   0.4241E-02
  -3  -8   1       -0.18        2.37        5.05 o   0.3848E-03
  -2  -8   1     1076.71      998.39       26.58 o   0.1660E-03
  -1  -8   1      127.10      124.42       10.54 o   0.4110E-02
   0  -8   1     1709.79     1569.96       61.29 o   0.6037E-04
   1  -8   1       21.83       20.12        6.00 o   0.2086E-01
   2  -8   1     1368.58     1408.78       23.60 o   0.9793E-04
   3  -8   1        9.06        6.83        2.91 o   0.8099E-01
   4  -8   1     3848.44     4028.14       46.64 o   0.1306E-04
   5  -8   1       51.33       54.55        4.15 o   0.1782E-01
   6  -8   1       51.97       44.85        7.98 o   0.1037E-01
   7  -8   1        0.49        0.56        3.17 o   0.2471E-02
   8  -8   1       25.06       22.33        4.73 o   0.2777E-01
   9  -8   1       62.25       59.84        5.22 o   0.1364E-01
 -10  -7   1       13.00       20.27        4.40 o   0.3400E-01
  -9  -7   1        6.27        0.03       10.02 o   0.9851E-02
  -8  -7   1      428.86      461.12       33.78 o   0.4368E-03
  -7  -7   1       65.70       42.89       17.33 o   0.2973E-02
  -6  -7   1     1437.47     1537.60       27.03 o   0.8444E-04
  -5  -7   1       32.42       26.76        5.46 o   0.2114E-01
  -4  -7   1     2644.55     2687.72       40.14 o   0.2795E-04
  -3  -7   1      177.83      153.51       10.47 o   0.3257E-02
  -2  -7   1      775.77      787.05       20.62 o   0.2762E-03
  -1  -7   1       38.61       34.49        5.98 o   0.1696E-01
   0  -7   1      582.43      612.11       31.45 o   0.3394E-03
   1  -7   1      331.70      287.66       15.95 o   0.1219E-02
   2  -7   1       34.14       28.84        4.23 o   0.2713E-01
   3  -7   1      100.78       94.73        5.58 o   0.8276E-02
   4  -7   1      661.93      750.27       13.69 o   0.3412E-03
   5  -7   1       75.33       90.99        5.94 o   0.9065E-02
   6  -7   1      142.80      177.12        7.07 o   0.3911E-02
   7  -7   1       30.34       25.96        9.55 o   0.9278E-02
   8  -7   1        4.16        5.62        3.96 o   0.5485E-01
   9  -7   1        5.59       16.30        3.46 o   0.5302E-01
  10  -7   1       -3.26        0.67        2.35 o   0.1600E+00
 -10  -6   1      248.94      254.32       12.26 o   0.1771E-02
  -9  -6   1       19.76       14.72        6.76 o   0.1824E-01
  -8  -6   1      178.24      213.69       24.19 o   0.1150E-02
  -7  -6   1        4.70        3.78        4.32 o   0.4832E-01
  -6  -6   1     4639.49     4540.62       69.66 o   0.9677E-05
  -5  -6   1       70.14       64.92        7.40 o   0.9341E-02
  -4  -6   1      527.52      592.29       21.99 o   0.4428E-03
  -3  -6   1        0.01        0.02       12.92 o   0.8981E-05
  -2  -6   1      286.24      335.52       11.23 o   0.1336E-02
  -1  -6   1       53.70       57.43        6.58 o   0.1180E-01
   0  -6   1      789.17      731.50       22.36 o   0.2897E-03
   1  -6   1      218.70      184.58        9.39 o   0.2783E-02
   2  -6   1        9.11        1.44        3.02 o   0.9015E-01
   3  -6   1      481.49      464.80       11.19 o   0.7308E-03
   4  -6   1        4.90        1.42        2.78 o   0.1106E+00
   5  -6   1      525.60      593.58       13.12 o   0.5138E-03
   6  -6   1      200.44      234.26        9.16 o   0.2379E-02
   7  -6   1       19.81       31.98        4.54 o   0.2664E-01
   8  -6   1       11.90       15.69        3.43 o   0.5099E-01
   9  -6   1       22.03       23.34        4.34 o   0.3098E-01
  10  -6   1      100.19      109.91        6.66 o   0.6766E-02
 -10  -5   1      162.52      199.05        7.29 o   0.3294E-02
  -9  -5   1        5.04        3.98        5.53 o   0.3058E-01
  -8  -5   1       12.08       11.92        3.22 o   0.5969E-01
  -7  -5   1       21.62       26.62        4.52 o   0.2840E-01
  -6  -5   1      780.50      788.79       20.04 o   0.2763E-03
  -5  -5   1       49.07       48.57        5.04 o   0.1673E-01
  -4  -5   1      531.59      587.14       14.23 o   0.5093E-03
  -3  -5   1       23.54       17.94        3.54 o   0.4194E-01
  -2  -5   1     2242.94     2396.80       41.41 o   0.3554E-04
  -1  -5   1        0.84        0.28        1.61 o   0.3676E-01
   0  -5   1       12.35       14.62        2.74 o   0.6636E-01
   1  -5   1       91.42       86.13        5.00 o   0.9729E-02
   2  -5   1        2.59        6.47        2.35 o   0.1232E+00
   3  -5   1      470.79      432.15       10.24 o   0.8122E-03
   4  -5   1      231.57      216.67        7.83 o   0.2546E-02
   5  -5   1      113.21      130.98        5.94 o   0.5978E-02
   6  -5   1     1174.74     1246.39       20.19 o   0.1270E-03
   7  -5   1      256.39      258.73       17.25 o   0.1375E-02
   8  -5   1      164.65      152.80        9.18 o   0.3669E-02
   9  -5   1        0.93        4.94        2.20 o   0.1022E-01
  10  -5   1      335.89      362.32       11.00 o   0.1155E-02
  11  -5   1      185.95      193.18        8.49 o   0.3022E-02
 -11  -4   1      181.51      154.47        6.89 o   0.4023E-02
 -10  -4   1      641.19      655.44       18.69 o   0.3835E-03
  -9  -4   1        7.98        4.01        4.39 o   0.4547E-01
  -8  -4   1      723.75      771.19       15.44 o   0.3103E-03
  -7  -4   1       80.57       75.62        7.75 o   0.8022E-02
  -6  -4   1      978.42      888.82       19.43 o   0.2125E-03
  -5  -4   1        1.82        0.92        3.03 o   0.1025E+00
  -4  -4   1     9310.77     8579.43       73.19 o   0.2720E-05
  -3  -4   1        3.03        1.88        1.97 o   0.1996E+00
  -2  -4   1     4581.19     4170.32       46.63 o   0.1116E-04
  -1  -4   1      244.52      230.79        9.25 o   0.2205E-02
   0  -4   1     9044.29     8554.40       82.23 o   0.2775E-05
   1  -4   1     1851.16     1633.02       32.54 o   0.6557E-04
   2  -4   1      640.90      576.79       13.07 o   0.4753E-03
   3  -4   1      111.24       92.07        5.72 o   0.8041E-02
   4  -4   1      126.76      179.51        5.88 o   0.4277E-02
   5  -4   1       58.31       58.49        4.51 o   0.1560E-01
   6  -4   1      939.18     1007.48       24.13 o   0.1814E-03
   7  -4   1       11.98        9.49        4.59 o   0.3777E-01
   8  -4   1      329.11      327.42       13.00 o   0.1217E-02
   9  -4   1       87.53       98.73        7.92 o   0.6671E-02
  10  -4   1       96.67      104.34        7.58 o   0.6489E-02
  11  -4   1        5.73       16.05        3.71 o   0.4868E-01
 -11  -3   1      200.76      178.16        8.21 o   0.3180E-02
 -10  -3   1      204.38      209.43       10.20 o   0.2489E-02
  -9  -3   1      127.46      144.51        8.91 o   0.4267E-02
  -8  -3   1       94.02       89.73        6.53 o   0.8041E-02
  -7  -3   1       29.09       29.31        5.42 o   0.2113E-01
  -6  -3   1       24.99       19.88        4.52 o   0.3038E-01
  -5  -3   1       26.42       30.59        3.01 o   0.3696E-01
  -4  -3   1     3193.99     2759.48       33.47 o   0.2418E-04
  -3  -3   1        5.52        4.26        1.77 o   0.1826E+00
  -2  -3   1      351.98      388.72        7.75 o   0.1116E-02
  -1  -3   1       17.31       21.79        3.47 o   0.4225E-01
   0  -3   1       80.97       88.81        6.37 o   0.8640E-02
   1  -3   1      338.73      341.28       16.41 o   0.1035E-02
   2  -3   1       44.77       41.98        4.72 o   0.1944E-01
   3  -3   1        5.72        3.74        2.10 o   0.1508E+00
   4  -3   1      448.61      438.49        9.25 o   0.8372E-03
   5  -3   1      212.15      186.12        6.39 o   0.3230E-02
   6  -3   1      205.55      207.63        8.28 o   0.2748E-02
   7  -3   1      151.64      153.36        9.83 o   0.3604E-02
   8  -3   1      759.24      767.94       15.02 o   0.3042E-03
   9  -3   1      249.38      233.96       12.83 o   0.1844E-02
  10  -3   1       88.18      112.41        6.65 o   0.6916E-02
  11  -3   1        4.95       10.63        3.11 o   0.7012E-01
 -11  -2   1      436.33      409.48       12.54 o   0.8596E-03
 -10  -2   1      836.60      788.32       18.70 o   0.2695E-03
  -9  -2   1      461.89      450.74       14.04 o   0.7331E-03
  -8  -2   1     1767.89     1849.69       46.93 o   0.5454E-04
  -7  -2   1       46.75       45.83        5.35 o   0.1651E-01
  -6  -2   1      133.51      144.05        6.33 o   0.5044E-02
  -5  -2   1        2.84        2.54        1.89 o   0.2042E+00
  -4  -2   1       44.70       28.54        2.97 o   0.3299E-01
  -3  -2   1      117.02      101.86        6.45 o   0.6873E-02
  -2  -2   1     1562.89     1459.89       23.02 o   0.8683E-04
  -1  -2   1       59.20       64.43        3.59 o   0.1638E-01
   0  -2   1     1398.16        0.00       34.57 l   0.0000E+00
   1  -2   1       11.52        9.55        4.01 o   0.4656E-01
   2  -2   1     1128.57     1067.47       25.92 o   0.1510E-03
   3  -2   1       48.59       42.69        4.39 o   0.2004E-01
   4  -2   1     1698.96     1471.89       19.29 o   0.8251E-04
   5  -2   1      398.96      351.12       10.10 o   0.1113E-02
   6  -2   1     4287.78     4104.46       46.20 o   0.1191E-04
   7  -2   1        1.93        1.39        4.09 o   0.5196E-01
   8  -2   1     1263.47     1281.90       30.77 o   0.1106E-03
   9  -2   1      119.01      115.24        7.64 o   0.5661E-02
  10  -2   1      791.52      714.12       21.95 o   0.2980E-03
  11  -2   1       24.79       18.47        3.94 o   0.3660E-01
 -11  -1   1      130.57      131.39        7.23 o   0.5147E-02
 -10  -1   1     1030.52      974.20       26.24 o   0.1756E-03
  -9  -1   1     1094.22     1090.17       22.37 o   0.1539E-03
  -8  -1   1      805.90      825.18       24.32 o   0.2463E-03
  -7  -1   1      729.89      756.64       18.05 o   0.3072E-03
  -6  -1   1      487.26      535.85       11.73 o   0.6146E-03
  -5  -1   1       12.34        0.23        3.09 o   0.8567E-01
  -4  -1   1      314.80      265.64        7.45 o   0.1793E-02
  -3  -1   1        3.99        6.86        3.34 o   0.7052E-01
  -2  -1   1    14424.88    13815.55      128.07 o   0.1079E-05
  -1  -1   1       42.88        0.00        2.50 l   0.0000E+00
   0  -1   1       16.88        0.00        4.43 l   0.0000E+00
   1  -1   1       10.92        0.00        4.52 l   0.0000E+00
   2  -1   1     1024.86     1008.34       25.02 o   0.1711E-03
   3  -1   1     2115.19     1952.04       32.74 o   0.4864E-04
   4  -1   1      289.60      258.44        7.15 o   0.1952E-02
   5  -1   1      516.55      466.70       11.07 o   0.7017E-03
   6  -1   1     1065.53     1042.97       24.59 o   0.1617E-03
   7  -1   1      447.89      428.30       14.55 o   0.7760E-03
   8  -1   1     3565.48     3615.92       50.65 o   0.1566E-04
   9  -1   1      678.27      670.12       13.38 o   0.3870E-03
  10  -1   1      704.10      663.85       18.41 o   0.3606E-03
  11  -1   1      962.37      860.86       21.95 o   0.2175E-03
 -11   0   1       34.47       38.28        5.20 o   0.1957E-01
 -10   0   1      574.55      505.18       19.17 o   0.5246E-03
  -9   0   1      139.99      132.68        6.57 o   0.5213E-02
  -8   0   1     2960.48     2948.82       51.42 o   0.2264E-04
  -7   0   1      294.71      317.29       13.43 o   0.1298E-02
  -6   0   1     2678.90     2726.38       36.54 o   0.2746E-04
  -5   0   1      192.95      153.96        7.46 o   0.3792E-02
  -4   0   1      531.85      546.59       12.66 o   0.5650E-03
  -3   0   1     1815.34     1691.00       37.48 o   0.6232E-04
  -2   0   1     1504.27     1413.35       28.80 o   0.9007E-04
  -1   0   1        3.96        0.00        2.90 l   0.0000E+00
   1   0   1       20.80        0.00        2.75 l   0.0000E+00
   2   0   1     2460.17     2353.56       38.47 o   0.3463E-04
   3   0   1      830.61      807.87       23.54 o   0.2499E-03
   4   0   1      177.77      147.70        7.49 o   0.4053E-02
   5   0   1       93.72       76.24        5.66 o   0.9761E-02
   6   0   1      981.86      917.17       20.13 o   0.2039E-03
   7   0   1        5.39        4.87        3.74 o   0.6057E-01
   8   0   1     2097.91     2048.83       41.54 o   0.4475E-04
   9   0   1      442.96      404.64       12.51 o   0.8638E-03
  10   0   1      879.39      851.52       21.25 o   0.2342E-03
  11   0   1      482.27      423.01       15.26 o   0.7431E-03
 -11   1   1       30.31       32.10        6.51 o   0.1610E-01
 -10   1   1      209.14      195.20       11.47 o   0.2434E-02
  -9   1   1       64.97       66.03        5.62 o   0.1206E-01
  -8   1   1       17.30       14.51        4.87 o   0.3110E-01
  -7   1   1      898.46      879.84       23.82 o   0.2175E-03
  -6   1   1     2151.26     2117.95       31.88 o   0.4373E-04
  -5   1   1      262.00      271.20        8.73 o   0.1867E-02
  -4   1   1      615.08      640.79        8.96 o   0.4502E-03
  -3   1   1      788.10      752.02       26.02 o   0.2684E-03
  -2   1   1     1505.61     1387.19       31.88 o   0.9033E-04
  -1   1   1       96.50        0.00        8.33 l   0.0000E+00
   0   1   1      426.27        0.00        9.89 l   0.0000E+00
   1   1   1       11.42        0.00        3.01 l   0.0000E+00
   2   1   1      953.13      941.49       23.27 o   0.1959E-03
   3   1   1       33.86       34.76        3.08 o   0.3181E-01
   4   1   1       34.60       30.85        3.36 o   0.3168E-01
   5   1   1        3.62        2.26        2.67 o   0.1182E+00
   6   1   1     2535.37     2408.09       35.82 o   0.3328E-04
   7   1   1       24.95       27.17        5.10 o   0.2381E-01
   8   1   1       31.17       30.63        5.58 o   0.1986E-01
   9   1   1       36.46       40.46        4.12 o   0.2332E-01
  10   1   1     1697.35     1617.58       31.02 o   0.7039E-04
  11   1   1      229.04      197.84       10.53 o   0.2438E-02
 -11   2   1       38.03       36.73        4.90 o   0.2072E-01
 -10   2   1       72.35       68.12        6.93 o   0.9636E-02
  -9   2   1       63.91       54.70        4.87 o   0.1498E-01
  -8   2   1      673.29      691.64       23.07 o   0.3308E-03
  -7   2   1      476.84      434.74       17.05 o   0.6986E-03
  -6   2   1     1049.57     1059.78       23.91 o   0.1610E-03
  -5   2   1     3711.51     3358.14       32.18 o   0.1715E-04
  -4   2   1     1008.26     1034.88       12.56 o   0.1822E-03
  -3   2   1      338.27      306.66       22.01 o   0.9091E-03
  -2   2   1     7416.50     6915.13       84.46 o   0.4146E-05
  -1   2   1       37.90       35.16        4.70 o   0.2201E-01
   0   2   1    18843.70        0.00      148.54 l   0.0000E+00
   1   2   1       -2.58        0.10        3.70 o   0.7056E-01
   2   2   1    47164.62    46111.45      447.13 o   0.9854E-07
   3   2   1        1.41        0.72        2.34 o   0.1688E+00
   4   2   1     3108.64     2980.32       27.40 o   0.2262E-04
   5   2   1       86.07       93.02        4.89 o   0.9496E-02
   6   2   1      294.97      301.64       10.78 o   0.1493E-02
   7   2   1        7.27        2.67        4.28 o   0.4894E-01
   8   2   1      415.90      368.57       15.02 o   0.9185E-03
   9   2   1       -9.06        0.40        5.57 o   0.3063E-01
  10   2   1      100.18      102.93        7.04 o   0.6826E-02
  11   2   1      220.65      210.42       10.38 o   0.2376E-02
 -11   3   1       36.72       27.58        4.77 o   0.2394E-01
 -10   3   1      414.86      402.49       15.63 o   0.8329E-03
  -9   3   1      420.22      423.98       13.36 o   0.8302E-03
  -8   3   1      155.20      159.82       11.20 o   0.3158E-02
  -7   3   1        7.03       12.06        4.19 o   0.4341E-01
  -6   3   1       46.81       33.63        4.76 o   0.2104E-01
  -5   3   1      497.05      472.28       10.52 o   0.7133E-03
  -4   3   1     6281.17     5539.15       56.67 o   0.6251E-05
  -3   3   1       10.04        5.96        2.50 o   0.9944E-01
  -2   3   1     5265.26     4840.36       55.27 o   0.8364E-05
  -1   3   1     3287.68     3075.23       47.48 o   0.2029E-04
   0   3   1     3400.00     3097.66       39.61 o   0.1993E-04
   1   3   1       23.85       22.44        5.25 o   0.2438E-01
   2   3   1     8229.68     7911.97       67.50 o   0.3289E-05
   3   3   1       39.72       45.04        2.71 o   0.2722E-01
   4   3   1     2745.25     2846.87       31.09 o   0.2589E-04
   5   3   1      396.56      412.23       10.76 o   0.9329E-03
   6   3   1      511.56      537.50       13.14 o   0.5856E-03
   7   3   1      445.11      448.05       17.11 o   0.7014E-03
   8   3   1      954.49     1019.42       21.40 o   0.1811E-03
   9   3   1       32.64       45.05        4.98 o   0.1918E-01
  10   3   1      142.95      143.77        9.97 o   0.3804E-02
  11   3   1       -1.82        0.17        3.04 o   0.1042E+00
 -11   4   1      198.57      177.48        7.42 o   0.3336E-02
 -10   4   1        5.34        0.84        3.83 o   0.6312E-01
  -9   4   1       -1.41        1.77        2.94 o   0.8709E-01
  -8   4   1     1571.30     1553.29       22.90 o   0.8018E-04
  -7   4   1      993.05      960.75       27.78 o   0.1792E-03
  -6   4   1      467.54      475.35       11.80 o   0.7164E-03
  -5   4   1       36.17       48.09        3.63 o   0.2305E-01
  -4   4   1        1.24        0.64        2.76 o   0.1048E+00
  -3   4   1      730.37      641.11       13.12 o   0.3896E-03
  -2   4   1      820.38      827.22       20.75 o   0.2531E-03
  -1   4   1      121.66      110.18        7.61 o   0.5799E-02
   0   4   1      992.08      915.98       22.87 o   0.1985E-03
   1   4   1      381.52      371.56       10.84 o   0.1059E-02
   2   4   1      499.87      473.12       10.18 o   0.7103E-03
   3   4   1        2.93        3.79        2.50 o   0.1253E+00
   4   4   1    14565.90    14142.93      119.37 o   0.1041E-05
   5   4   1       14.16       17.64        3.35 o   0.4920E-01
   6   4   1     2418.35     2542.31       37.27 o   0.3191E-04
   7   4   1       68.83       67.68        7.29 o   0.9338E-02
   8   4   1      722.73      727.93       20.93 o   0.3118E-03
   9   4   1       -2.74       10.42        8.76 o   0.3371E-02
  10   4   1        5.50        4.92        4.18 o   0.5002E-01
  11   4   1       42.83       35.66        4.12 o   0.2387E-01
 -11   5   1      448.26      421.77       14.22 o   0.7927E-03
 -10   5   1      272.53      274.26       11.71 o   0.1632E-02
  -9   5   1       37.55       35.00        4.19 o   0.2461E-01
  -8   5   1        4.36        6.65        2.87 o   0.8924E-01
  -7   5   1      948.26      975.40       34.01 o   0.1690E-03
  -6   5   1      266.34      298.54       11.54 o   0.1533E-02
  -5   5   1      416.19      430.97       12.28 o   0.8399E-03
  -4   5   1      693.99      769.50       15.02 o   0.3200E-03
  -3   5   1      555.33      533.04       16.30 o   0.5354E-03
  -2   5   1     4616.48     4093.57       58.01 o   0.1121E-04
  -1   5   1       16.95       15.05        4.38 o   0.3579E-01
   0   5   1      856.26      796.60       21.79 o   0.2542E-03
   1   5   1       23.30       26.55        3.65 o   0.3505E-01
   2   5   1     3105.08     3013.60       37.11 o   0.2197E-04
   3   5   1        4.47        4.45        2.36 o   0.1280E+00
   4   5   1     6409.24     6088.80       69.90 o   0.5425E-05
   5   5   1        1.88        3.56        3.74 o   0.6463E-01
   6   5   1     3510.38     3642.55       56.85 o   0.1551E-04
   7   5   1       30.91       24.69        5.03 o   0.2416E-01
   8   5   1      794.91      814.98       31.93 o   0.2267E-03
   9   5   1       30.72       24.76        5.98 o   0.1927E-01
  10   5   1        4.42        5.16        3.25 o   0.7689E-01
 -10   6   1      622.81      626.05       16.35 o   0.4228E-03
  -9   6   1      428.65      436.51       13.40 o   0.7982E-03
  -8   6   1      347.93      349.38       14.52 o   0.1064E-02
  -7   6   1       15.18       15.11        3.60 o   0.4698E-01
  -6   6   1     2444.61     2624.14       39.90 o   0.3021E-04
  -5   6   1       86.51       91.66        6.77 o   0.7930E-02
  -4   6   1     5411.40     5470.28       56.71 o   0.7015E-05
  -3   6   1        0.01        0.72       11.13 o   0.1630E-04
  -2   6   1     4556.28     4399.79       75.28 o   0.1010E-04
  -1   6   1     1317.70     1112.33       33.00 o   0.1239E-03
   0   6   1     1925.87     1686.24       32.24 o   0.6159E-04
   1   6   1      122.51      129.08        9.28 o   0.4524E-02
   2   6   1      981.86     1055.35       21.82 o   0.1706E-03
   3   6   1       29.94       30.32        3.49 o   0.3241E-01
   4   6   1      423.44      389.10       15.92 o   0.8434E-03
   5   6   1       19.38       18.29        4.78 o   0.2995E-01
   6   6   1     1926.92     1929.18       39.76 o   0.5093E-04
   7   6   1      112.05      113.09        7.64 o   0.5854E-02
   8   6   1      859.68      962.81       32.69 o   0.1826E-03
   9   6   1      202.92      234.95       13.63 o   0.1906E-02
  10   6   1       52.23       42.34        5.71 o   0.1559E-01
 -10   7   1      360.58      342.46       10.59 o   0.1192E-02
  -9   7   1      261.40      266.20        9.61 o   0.1848E-02
  -8   7   1      183.87      198.39        8.80 o   0.2918E-02
  -7   7   1      198.56      225.12       11.07 o   0.2270E-02
  -6   7   1       62.98       81.11        4.56 o   0.1205E-01
  -5   7   1     2009.68     2119.84       35.47 o   0.4500E-04
  -4   7   1      640.94      698.80       14.41 o   0.3767E-03
  -3   7   1     2056.84     2041.67       32.97 o   0.4685E-04
  -2   7   1     4394.19     4278.38       62.54 o   0.1091E-04
  -1   7   1      666.05      632.47       24.27 o   0.3567E-03
   0   7   1       54.51       27.04       10.87 o   0.7056E-02
   1   7   1      391.64      390.89       17.15 o   0.8447E-03
   2   7   1       81.14      101.44        8.51 o   0.6277E-02
   3   7   1       28.95       31.18        6.42 o   0.1664E-01
   4   7   1       -0.51        0.69        3.05 o   0.2887E-02
   5   7   1        4.23        0.25        4.89 o   0.4053E-01
   6   7   1      608.18      632.08       22.00 o   0.3887E-03
   7   7   1       97.43       71.08       18.98 o   0.2336E-02
   8   7   1      570.05      614.78       23.93 o   0.3977E-03
   9   7   1       66.51      103.86       11.77 o   0.4534E-02
  -9   8   1      169.78      144.22        7.82 o   0.4139E-02
  -8   8   1      254.56      273.63       10.82 o   0.1744E-02
  -7   8   1       -6.64        4.18        4.67 o   0.4112E-01
  -6   8   1      308.94      334.19        9.73 o   0.1353E-02
  -5   8   1       62.39       68.93        4.11 o   0.1436E-01
  -4   8   1     1295.64     1315.49       24.00 o   0.1098E-03
  -3   8   1      459.24      440.09       13.41 o   0.7631E-03
  -2   8   1     3203.50     3339.49       63.53 o   0.1800E-04
  -1   8   1      118.05      118.17       15.62 o   0.2740E-02
   0   8   1     3908.38     3763.91      102.89 o   0.1261E-04
   1   8   1       -2.39        2.47        7.05 o   0.9192E-02
   2   8   1     1169.66     1150.81       33.88 o   0.1272E-03
   3   8   1      148.95      152.30       12.20 o   0.3061E-02
   4   8   1       -4.77        3.72        5.44 o   0.3159E-01
   5   8   1       -7.46        5.22        5.67 o   0.2848E-01
   6   8   1      727.67      726.12       44.60 o   0.2099E-03
   7   8   1        3.54        7.66        9.09 o   0.5535E-02
   8   8   1      534.43      504.94       32.62 o   0.3957E-03
   9   8   1        5.35        5.92        3.91 o   0.5502E-01
  -8   9   1       46.41       39.99        4.61 o   0.2013E-01
  -7   9   1      290.37      287.84       11.70 o   0.1518E-02
  -6   9   1       52.79       53.69        6.26 o   0.1283E-01
  -5   9   1      216.72      227.33       11.44 o   0.2138E-02
  -4   9   1       66.99       72.08        5.94 o   0.1092E-01
  -3   9   1      132.13      136.16        6.54 o   0.5216E-02
  -2   9   1      275.49      304.73       16.63 o   0.1224E-02
  -1   9   1       66.23       57.60       12.88 o   0.4719E-02
   0   9   1     3079.42     2994.33       91.32 o   0.1930E-04
   1   9   1       10.09       11.99        6.43 o   0.2114E-01
   2   9   1     2273.51     2343.46       51.04 o   0.3513E-04
   3   9   1        2.86        2.07        3.86 o   0.6235E-01
   4   9   1      513.34      528.74       19.70 o   0.5257E-03
   5   9   1       32.28       36.82       13.45 o   0.4916E-02
   6   9   1       36.91       47.12       13.11 o   0.4957E-02
   7   9   1        3.06       11.42        9.59 o   0.2873E-02
   8   9   1       14.77        9.61        7.82 o   0.1488E-01
  -7  10   1      229.24      222.42       11.00 o   0.2169E-02
  -6  10   1       35.01       32.68        6.05 o   0.1733E-01
  -5  10   1       24.47       15.80        6.31 o   0.1979E-01
  -4  10   1        1.27        0.88        3.89 o   0.2825E-01
  -3  10   1        7.01        2.68        3.90 o   0.5796E-01
  -2  10   1      104.59      129.81        6.49 o   0.5916E-02
  -1  10   1       83.13       96.57        7.87 o   0.6885E-02
   0  10   1     1099.37     1142.60       25.78 o   0.1416E-03
   1  10   1       28.00       31.08        5.34 o   0.2121E-01
   2  10   1      951.52      988.95       34.78 o   0.1648E-03
   3  10   1      111.28      103.00       12.04 o   0.4045E-02
   4  10   1      332.17      320.48       19.92 o   0.9632E-03
   5  10   1       22.73       20.87        6.61 o   0.1779E-01
   6  10   1       44.01       40.77        7.82 o   0.1121E-01
   7  10   1        1.53        0.44        4.07 o   0.3388E-01
  -6  11   1      805.84      799.84       29.43 o   0.2376E-03
  -5  11   1       60.98       63.27        9.56 o   0.7185E-02
  -4  11   1      292.97      313.21       14.49 o   0.1267E-02
  -3  11   1      416.32      428.38       18.71 o   0.7225E-03
  -2  11   1        1.44        1.23        4.91 o   0.1408E-01
  -1  11   1      263.22      270.22       12.22 o   0.1645E-02
   0  11   1      118.41      117.21        8.41 o   0.5244E-02
   1  11   1      165.02      173.75       11.34 o   0.2905E-02
   2  11   1     1089.27     1052.64       28.24 o   0.1530E-03
   3  11   1        4.43        1.22        6.22 o   0.2513E-01
   4  11   1     1422.96     1326.96       57.73 o   0.8008E-04
   5  11   1       30.02       34.75       10.45 o   0.7687E-02
   6  11   1      122.84      115.58       12.64 o   0.3563E-02
  -5  12   1      843.23      795.75       27.35 o   0.2398E-03
  -4  12   1      238.76      211.58       15.34 o   0.1770E-02
  -3  12   1       39.60       30.08        8.45 o   0.1081E-01
  -2  12   1      360.03      357.01       21.91 o   0.8054E-03
  -1  12   1       -0.63        4.87        3.91 o   0.1067E-02
   0  12   1        9.40       10.20        5.00 o   0.3305E-01
   1  12   1        6.58        5.80        4.83 o   0.3790E-01
   2  12   1      286.35      279.29       12.63 o   0.1520E-02
   3  12   1        4.06        0.37        5.31 o   0.3450E-01
   4  12   1      933.30      863.88       25.25 o   0.2139E-03
  -2  13   1       61.59       45.80        7.54 o   0.1070E-01
  -1  13   1      203.84      177.96       13.57 o   0.2299E-02
   0  13   1      207.09      182.10       13.69 o   0.2244E-02
   1  13   1       19.39       10.10        5.60 o   0.2599E-01
  -1 -13   2        5.30        0.05        4.21 o   0.5386E-01
   0 -13   2       13.92        8.25        4.84 o   0.3476E-01
   1 -13   2       -0.54        0.31        2.67 o   0.4894E-02
   2 -13   2      411.07      368.88       17.92 o   0.8489E-03
  -5 -12   2        6.49        7.19        5.79 o   0.2701E-01
  -4 -12   2       90.25      136.52       14.02 o   0.3101E-02
  -3 -12   2        9.33        8.75       10.05 o   0.9465E-02
  -2 -12   2        2.81        7.95        5.16 o   0.3362E-01
  -1 -12   2       27.31       23.85        6.66 o   0.1689E-01
   0 -12   2      292.94      277.76       15.95 o   0.1316E-02
   1 -12   2       16.18       13.00        6.76 o   0.1873E-01
   2 -12   2        0.47        2.32        4.30 o   0.7319E-03
   3 -12   2        8.93        6.43        5.20 o   0.3255E-01
   4 -12   2      284.50      254.67       16.79 o   0.1368E-02
   5 -12   2      142.09      120.82       10.53 o   0.4042E-02
  -6 -11   2      437.73      372.58       26.45 o   0.6236E-03
  -5 -11   2       -7.97        2.70       11.04 o   0.8062E-02
  -4 -11   2      262.29      216.42       25.01 o   0.1015E-02
  -3 -11   2       -5.05        0.28        5.67 o   0.3024E-01
  -2 -11   2      456.93      447.24       17.73 o   0.6838E-03
  -1 -11   2        2.28        0.04        4.37 o   0.5123E-01
   0 -11   2      425.96      422.28       17.23 o   0.7559E-03
   1 -11   2      619.42      638.30       17.75 o   0.4073E-03
   2 -11   2      382.20      372.97       17.97 o   0.8664E-03
   3 -11   2       30.09       34.46        5.91 o   0.1790E-01
   4 -11   2       12.13        6.51        4.19 o   0.4572E-01
   5 -11   2        2.97        3.29        5.77 o   0.2871E-01
   6 -11   2       67.49       62.65        8.52 o   0.8176E-02
  -7 -10   2      -13.51        1.90        9.69 o   0.1034E-01
  -6 -10   2     1137.80     1002.34       49.74 o   0.1245E-03
  -5 -10   2       -6.22        0.69        6.68 o   0.2183E-01
  -4 -10   2      329.55      317.60       15.39 o   0.1154E-02
  -3 -10   2       54.08       51.95        7.78 o   0.1013E-01
  -2 -10   2       79.90       88.77        7.42 o   0.7680E-02
  -1 -10   2       49.76       53.35        5.83 o   0.1397E-01
   0 -10   2      488.31      513.22       14.31 o   0.6178E-03
   1 -10   2        6.10        2.92        2.83 o   0.9994E-01
   2 -10   2     3814.35     3840.12       46.79 o   0.1397E-04
   3 -10   2      111.15      111.32        8.23 o   0.5620E-02
   4 -10   2      322.25      315.29       13.39 o   0.1255E-02
   5 -10   2       10.69       21.75        4.31 o   0.3480E-01
   6 -10   2       -5.78        4.59        6.31 o   0.2362E-01
   7 -10   2        8.23        7.83        5.17 o   0.3243E-01
  -8  -9   2       61.96       79.46       11.83 o   0.5000E-02
  -7  -9   2       -4.24        0.09       11.68 o   0.3867E-02
  -6  -9   2      346.81      318.62       19.88 o   0.9560E-03
  -5  -9   2        4.11        4.09        6.47 o   0.2275E-01
  -4  -9   2      908.20      981.93       23.05 o   0.1920E-03
  -3  -9   2       23.17       22.14        3.73 o   0.3701E-01
  -2  -9   2     1014.78     1023.63       26.86 o   0.1664E-03
  -1  -9   2      199.46      187.97       13.99 o   0.2191E-02
   0  -9   2      589.13      569.95       24.20 o   0.4188E-03
   1  -9   2       17.64       17.19        3.75 o   0.4209E-01
   2  -9   2      308.96      323.40       12.29 o   0.1298E-02
   3  -9   2     1879.18     1826.05       26.22 o   0.5813E-04
   4  -9   2      312.92      315.14        9.12 o   0.1453E-02
   5  -9   2      648.04      646.28       19.71 o   0.3811E-03
   6  -9   2       82.35       94.88        9.49 o   0.5833E-02
   7  -9   2       71.16       69.13        6.29 o   0.1047E-01
   8  -9   2       12.58       12.96        3.14 o   0.5949E-01
  -9  -8   2        0.80        2.10        4.28 o   0.7454E-03
  -8  -8   2      443.18      497.49       19.64 o   0.5973E-03
  -7  -8   2       11.22        8.31       10.76 o   0.8290E-02
  -6  -8   2       44.48       55.02        9.26 o   0.8155E-02
  -5  -8   2       -3.64        3.66        3.83 o   0.6084E-01
  -4  -8   2      425.81      450.68       14.80 o   0.7504E-03
  -3  -8   2        1.81        2.62        3.81 o   0.4507E-01
  -2  -8   2      141.65      152.42        9.43 o   0.3815E-02
  -1  -8   2        1.38        2.29        4.42 o   0.1979E-01
   0  -8   2      275.45      286.53       15.66 o   0.1338E-02
   1  -8   2       88.42       88.28        9.40 o   0.5997E-02
   2  -8   2     1029.61     1014.02       20.19 o   0.1762E-03
   3  -8   2      281.37      278.13        9.46 o   0.1718E-02
   4  -8   2     8883.54     8885.47       77.81 o   0.2677E-05
   5  -8   2       87.60       88.54        5.94 o   0.8840E-02
   6  -8   2     1673.43     1743.36       42.25 o   0.6166E-04
   7  -8   2       80.71       93.53        7.12 o   0.7675E-02
   8  -8   2      230.44      231.88       10.66 o   0.2121E-02
   9  -8   2       38.95       36.18        3.57 o   0.2713E-01
 -10  -7   2        7.90        1.46        4.60 o   0.4359E-01
  -9  -7   2        1.06        0.17        5.97 o   0.3552E-02
  -8  -7   2       64.84       85.72       16.13 o   0.3067E-02
  -7  -7   2        7.95       10.04        8.24 o   0.1374E-01
  -6  -7   2      328.06      353.21       12.35 o   0.1158E-02
  -5  -7   2       -3.43        8.61        4.84 o   0.3717E-01
  -4  -7   2       51.13       51.04        5.48 o   0.1502E-01
  -3  -7   2      110.07      105.73        7.87 o   0.6015E-02
  -2  -7   2      270.84      311.04       12.14 o   0.1432E-02
  -1  -7   2       63.71       57.71        6.19 o   0.1201E-01
   0  -7   2       66.07       68.26        7.75 o   0.8811E-02
   1  -7   2      139.95      129.14        8.49 o   0.4618E-02
   2  -7   2      824.73      831.83       16.75 o   0.2602E-03
   3  -7   2       53.54       58.41        4.17 o   0.1678E-01
   4  -7   2      304.04      340.15       10.02 o   0.1329E-02
   5  -7   2     3412.07     3580.15       43.65 o   0.1646E-04
   6  -7   2       16.83       15.13        3.28 o   0.5134E-01
   7  -7   2      851.85      869.52       28.12 o   0.2157E-03
   8  -7   2      212.52      227.22       11.02 o   0.2196E-02
   9  -7   2      106.91      118.48        6.20 o   0.6480E-02
  10  -7   2        2.82        0.21        4.26 o   0.5352E-01
 -10  -6   2      631.37      563.74       15.79 o   0.4731E-03
  -9  -6   2       20.53       20.54        7.11 o   0.1604E-01
  -8  -6   2      301.96      344.76       19.36 o   0.9640E-03
  -7  -6   2       13.52       13.55        4.18 o   0.4039E-01
  -6  -6   2     4044.97     4149.72       76.29 o   0.1167E-04
  -5  -6   2       23.14       20.42        5.24 o   0.2511E-01
  -4  -6   2     1714.43     1704.40       33.93 o   0.6497E-04
  -3  -6   2        7.07        7.04        3.22 o   0.7142E-01
  -2  -6   2     1649.97     1504.56       26.03 o   0.7994E-04
  -1  -6   2       17.28       14.90        3.21 o   0.5273E-01
   0  -6   2      289.53      216.22        9.18 o   0.2143E-02
   1  -6   2       51.30       45.84        4.97 o   0.1724E-01
   2  -6   2       39.21       24.51        4.88 o   0.2381E-01
   3  -6   2       35.06       21.61        3.37 o   0.3715E-01
   4  -6   2     1014.57     1045.32       18.10 o   0.1736E-03
   5  -6   2       11.31       10.41        3.25 o   0.6170E-01
   6  -6   2     7723.68     8248.99       70.22 o   0.3241E-05
   7  -6   2        3.62        9.08        3.07 o   0.7593E-01
   8  -6   2      830.45      893.56       23.38 o   0.2240E-03
   9  -6   2      425.49      441.17       15.21 o   0.7601E-03
  10  -6   2      209.51      220.13        8.90 o   0.2508E-02
 -10  -5   2      629.25      752.30       24.04 o   0.3082E-03
  -9  -5   2       91.28       77.18       11.37 o   0.5010E-02
  -8  -5   2       60.58       64.87        6.83 o   0.1046E-01
  -7  -5   2        3.94        5.30        5.29 o   0.3285E-01
  -6  -5   2       88.70      102.68        7.94 o   0.6481E-02
  -5  -5   2       25.53       22.48        4.64 o   0.2829E-01
  -4  -5   2      168.52      144.31        9.35 o   0.3736E-02
  -3  -5   2       -0.94        0.05        1.56 o   0.4223E-01
  -2  -5   2      375.17      365.87        9.02 o   0.1131E-02
  -1  -5   2      195.30      171.06        6.84 o   0.3570E-02
   0  -5   2     1855.36     1623.70       21.71 o   0.6854E-04
   1  -5   2       61.31       50.87        4.19 o   0.1751E-01
   2  -5   2      950.48      769.42       15.91 o   0.2614E-03
   3  -5   2      167.36      179.15        6.18 o   0.3794E-02
   4  -5   2     2009.07     2004.05       25.76 o   0.4966E-04
   5  -5   2      341.38      340.33       11.13 o   0.1217E-02
   6  -5   2      221.55      266.12        9.38 o   0.2005E-02
   7  -5   2     3340.17     3422.89       39.33 o   0.1780E-04
   8  -5   2       59.92       65.03        7.05 o   0.1016E-01
   9  -5   2      360.84      400.87       12.85 o   0.9604E-03
  10  -5   2     1218.30     1264.46       21.70 o   0.1212E-03
 -11  -4   2        3.78        2.45        2.47 o   0.1326E+00
 -10  -4   2        4.52       11.27        4.12 o   0.4602E-01
  -9  -4   2       70.38       70.77        7.34 o   0.9024E-02
  -8  -4   2      605.44      610.01       17.14 o   0.4365E-03
  -7  -4   2       -6.84        1.04        4.19 o   0.5252E-01
  -6  -4   2       56.60       67.81        4.97 o   0.1341E-01
  -5  -4   2       28.37       25.13        3.36 o   0.3707E-01
  -4  -4   2    12879.08    12680.38       89.75 o   0.1314E-05
  -3  -4   2      249.67      215.81        8.03 o   0.2435E-02
  -2  -4   2     5512.29     5505.37       48.86 o   0.6917E-05
  -1  -4   2       38.84       35.68        3.78 o   0.2620E-01
   0  -4   2      564.03      544.61       13.82 o   0.5404E-03
   1  -4   2     2200.55     1947.02       24.06 o   0.4873E-04
   2  -4   2      631.56      526.44       12.73 o   0.5313E-03
   3  -4   2      526.61      471.68       11.24 o   0.6825E-03
   4  -4   2      185.30      224.45        6.09 o   0.2915E-02
   5  -4   2      107.20      113.73        5.92 o   0.6847E-02
   6  -4   2      877.96      849.59       23.46 o   0.2293E-03
   7  -4   2       52.09       61.78        5.89 o   0.1275E-01
   8  -4   2     1380.63     1462.29       27.51 o   0.9166E-04
   9  -4   2       92.72      106.79        7.96 o   0.6242E-02
  10  -4   2       55.51       64.33        5.98 o   0.1211E-01
  11  -4   2      383.56      413.76       11.01 o   0.9375E-03
 -11  -3   2        7.47       10.21        3.27 o   0.6445E-01
 -10  -3   2       22.55       22.99        4.38 o   0.3079E-01
  -9  -3   2       -1.94        3.47        5.00 o   0.2163E-01
  -8  -3   2       -3.06        2.73        3.29 o   0.8178E-01
  -7  -3   2        2.29        0.41        3.97 o   0.6143E-01
  -6  -3   2       -3.08        1.52        2.92 o   0.1052E+00
  -5  -3   2        8.08       12.64        2.35 o   0.8746E-01
  -4  -3   2      147.85      112.14        4.87 o   0.6510E-02
  -3  -3   2       21.72       21.66        2.90 o   0.4759E-01
  -2  -3   2    15389.15    13479.74      115.85 o   0.1068E-05
  -1  -3   2       18.31       13.86        3.50 o   0.4825E-01
   0  -3   2     8197.88     7841.27      100.47 o   0.3276E-05
   1  -3   2      236.14      229.33       10.13 o   0.2171E-02
   2  -3   2     5238.08     4617.11       66.25 o   0.8793E-05
   3  -3   2        0.23        0.11        2.33 o   0.8410E-02
   4  -3   2     4539.42     4020.75       37.69 o   0.1185E-04
   5  -3   2     1215.83     1148.08       19.53 o   0.1381E-03
   6  -3   2       50.75       53.24        5.31 o   0.1515E-01
   7  -3   2       25.91       35.94        4.15 o   0.2643E-01
   8  -3   2       25.77       21.49        3.80 o   0.3585E-01
   9  -3   2      173.27      172.15       10.82 o   0.2974E-02
  10  -3   2      220.36      224.83       10.95 o   0.2190E-02
  11  -3   2       23.11       23.34        3.47 o   0.3894E-01
 -11  -2   2       12.99       16.49        3.23 o   0.5314E-01
 -10  -2   2       90.88       94.87        6.44 o   0.7902E-02
  -9  -2   2       -1.19        2.33        3.27 o   0.4701E-01
  -8  -2   2       18.07       17.10        5.42 o   0.2554E-01
  -7  -2   2        5.13        8.80        2.89 o   0.8170E-01
  -6  -2   2      114.86       80.57        6.07 o   0.8343E-02
  -5  -2   2        5.33        5.61        2.01 o   0.1468E+00
  -4  -2   2     2230.19     1950.53       21.17 o   0.4850E-04
  -3  -2   2       65.88       57.68        4.46 o   0.1525E-01
  -2  -2   2    68467.27    68619.38      457.08 o   0.4575E-07
  -1  -2   2      392.12      379.86       11.63 o   0.1003E-02
   0  -2   2    13479.09    12335.65      175.55 o   0.1281E-05
   1  -2   2      106.03      102.28       10.71 o   0.4676E-02
   2  -2   2     9945.06     8940.68      103.97 o   0.2434E-05
   3  -2   2      487.98      438.69        9.21 o   0.7974E-03
   4  -2   2     1922.17     1738.86       20.87 o   0.6171E-04
   5  -2   2        3.46        5.50        2.33 o   0.1280E+00
   6  -2   2      269.93      226.27        9.17 o   0.2143E-02
   7  -2   2      295.78      284.58       14.02 o   0.1395E-02
   8  -2   2      554.89      564.48       11.96 o   0.5375E-03
   9  -2   2       34.78       29.48        4.30 o   0.2634E-01
  10  -2   2       45.13       40.96        5.75 o   0.1617E-01
  11  -2   2       17.49       13.77        3.48 o   0.4921E-01
 -11  -1   2      118.38      116.63        8.39 o   0.5274E-02
 -10  -1   2       -2.54        0.92        5.01 o   0.3873E-01
  -9  -1   2       11.61       16.41        3.01 o   0.5833E-01
  -8  -1   2      593.44      639.50       25.77 o   0.3632E-03
  -7  -1   2        1.03        1.15        3.35 o   0.3336E-01
  -6  -1   2      255.38      237.71        8.49 o   0.2162E-02
  -5  -1   2       71.46       54.57        4.87 o   0.1444E-01
  -4  -1   2     1956.69     1731.03       22.46 o   0.6100E-04
  -3  -1   2       98.87       83.65        5.26 o   0.9413E-02
  -2  -1   2      861.41      795.47       14.63 o   0.2722E-03
  -1  -1   2        4.78        0.00        2.50 l   0.0000E+00
   0  -1   2    12962.95        0.00      156.96 l   0.0000E+00
   1  -1   2       60.73        0.00        7.53 l   0.0000E+00
   2  -1   2    10231.30    10083.02      150.43 o   0.2000E-05
   3  -1   2     3358.18     3008.42       72.79 o   0.1933E-04
   4  -1   2     8832.82     7728.07       66.71 o   0.3228E-05
   5  -1   2      497.75      452.82       12.40 o   0.7220E-03
   6  -1   2     1708.02     1667.28       32.99 o   0.6715E-04
   7  -1   2       11.08        9.53        3.51 o   0.5676E-01
   8  -1   2       13.61       10.52        3.81 o   0.4842E-01
   9  -1   2      140.53      136.86        7.15 o   0.4874E-02
  10  -1   2      109.65      124.95        7.25 o   0.5679E-02
  11  -1   2        6.73       13.44        2.76 o   0.7371E-01
 -11   0   2      203.84      186.25       10.63 o   0.2668E-02
 -10   0   2      652.91      602.60       20.83 o   0.4005E-03
  -9   0   2      191.92      189.77        9.14 o   0.2927E-02
  -8   0   2      115.55      104.48        7.65 o   0.6091E-02
  -7   0   2      458.06      472.61       16.70 o   0.6631E-03
  -6   0   2      667.46      646.67       18.37 o   0.3825E-03
  -5   0   2      956.17      845.54       15.27 o   0.2360E-03
  -4   0   2      204.09      209.89        9.90 o   0.2521E-02
  -3   0   2     1502.92     1402.64       31.06 o   0.8974E-04
  -2   0   2     3494.08     3502.33       54.01 o   0.1642E-04
  -1   0   2       15.55        0.00        3.54 l   0.0000E+00
   0   0   2     3901.71        0.00       55.42 l   0.0000E+00
   1   0   2        9.26        0.00        3.33 l   0.0000E+00
   2   0   2      337.10      338.86       12.92 o   0.1169E-02
   3   0   2     1425.87     1294.92       28.09 o   0.1034E-03
   4   0   2      131.67      185.29        6.77 o   0.3902E-02
   5   0   2     1433.66     1290.33       26.91 o   0.1042E-03
   6   0   2      113.34      111.39        6.89 o   0.6270E-02
   7   0   2       26.53       26.15        4.54 o   0.2745E-01
   8   0   2      161.54      161.38        9.42 o   0.3493E-02
   9   0   2      354.89      340.28       13.99 o   0.1100E-02
  10   0   2       90.57       84.20        7.00 o   0.8024E-02
  11   0   2       40.75       38.52        4.90 o   0.1998E-01
 -11   1   2      370.05      329.08       17.06 o   0.1003E-02
 -10   1   2     1599.62     1522.80       41.21 o   0.7424E-04
  -9   1   2      379.52      399.93       10.77 o   0.9841E-03
  -8   1   2     1003.40     1002.96       34.11 o   0.1598E-03
  -7   1   2        7.92       11.74        6.11 o   0.2332E-01
  -6   1   2     3194.21     3095.38       47.49 o   0.2052E-04
  -5   1   2      196.45      190.21        7.59 o   0.3124E-02
  -4   1   2     3386.58     3135.99       32.29 o   0.1990E-04
  -3   1   2      236.36      236.71       11.84 o   0.1956E-02
  -2   1   2     4315.40     4084.67       81.68 o   0.1133E-04
  -1   1   2      121.88        0.00        8.21 l   0.0000E+00
   0   1   2      387.38        0.00       14.87 l   0.0000E+00
   1   1   2       36.57        0.00        5.94 l   0.0000E+00
   2   1   2      316.56      364.29       14.55 o   0.1067E-02
   3   1   2      155.04      145.13        9.73 o   0.3747E-02
   4   1   2     9055.44     8539.57       75.38 o   0.2785E-05
   5   1   2       47.29       46.83        4.50 o   0.1888E-01
   6   1   2     4741.56     4576.90       55.92 o   0.9616E-05
   7   1   2       18.79       21.63        4.17 o   0.3421E-01
   8   1   2      118.36      118.75        9.32 o   0.4802E-02
   9   1   2      312.86      308.49       13.19 o   0.1308E-02
  10   1   2      315.79      314.94       12.27 o   0.1319E-02
  11   1   2       28.93       27.66        6.60 o   0.1648E-01
 -11   2   2      159.46      152.60        8.66 o   0.3851E-02
 -10   2   2      812.66      781.49       27.96 o   0.2469E-03
  -9   2   2      613.66      590.57       12.86 o   0.4757E-03
  -8   2   2      724.18      709.31       28.92 o   0.2834E-03
  -7   2   2       94.68      118.63        8.38 o   0.5577E-02
  -6   2   2     1275.22     1380.29       26.70 o   0.1033E-03
  -5   2   2        5.65        5.36        2.24 o   0.1289E+00
  -4   2   2     7667.85     7179.49       72.43 o   0.3896E-05
  -3   2   2      291.52      266.76       11.81 o   0.1614E-02
  -2   2   2     4585.45     4222.76       62.90 o   0.1078E-04
  -1   2   2       67.45       68.23        6.49 o   0.1041E-01
   0   2   2    20802.47    21044.06      219.78 o   0.4811E-06
   1   2   2       23.87       19.69        4.84 o   0.2813E-01
   2   2   2     1384.54     1376.46       23.99 o   0.9991E-04
   3   2   2        6.01        3.47        2.64 o   0.1097E+00
   4   2   2        6.09        3.56        2.38 o   0.1269E+00
   5   2   2      507.06      508.01       11.64 o   0.6386E-03
   6   2   2       14.77        9.11        3.44 o   0.5676E-01
   7   2   2      761.37      796.30       22.73 o   0.2684E-03
   8   2   2        2.38        3.70        3.73 o   0.6435E-01
   9   2   2        4.77        0.53        4.52 o   0.4669E-01
  10   2   2      131.57      136.14        8.90 o   0.4406E-02
  11   2   2      125.40      108.99        7.82 o   0.5683E-02
 -11   3   2       21.95       19.02        3.96 o   0.3690E-01
 -10   3   2      238.80      251.22       11.93 o   0.1850E-02
  -9   3   2      349.34      350.59       10.92 o   0.1174E-02
  -8   3   2     1156.83     1144.51       31.13 o   0.1318E-03
  -7   3   2      146.47      147.76        8.80 o   0.4030E-02
  -6   3   2     2860.03     2826.83       32.55 o   0.2536E-04
  -5   3   2       63.43       76.94        4.29 o   0.1296E-01
  -4   3   2     9184.47     8589.47       71.56 o   0.2744E-05
  -3   3   2     1030.76      955.01       14.66 o   0.1958E-03
  -2   3   2     2669.26     2659.10       34.18 o   0.2854E-04
  -1   3   2     3619.25     3452.53       50.74 o   0.1643E-04
   0   3   2      353.82      339.57       11.44 o   0.1189E-02
   1   3   2      166.27      168.76        8.67 o   0.3500E-02
   2   3   2     1002.36      988.92       16.54 o   0.1892E-03
   3   3   2        4.86        2.31        1.73 o   0.2198E+00
   4   3   2      178.23      166.24        5.68 o   0.4047E-02
   5   3   2       52.26       53.57        4.93 o   0.1593E-01
   6   3   2     2930.86     2853.23       41.19 o   0.2426E-04
   7   3   2      513.55      514.94       16.19 o   0.5797E-03
   8   3   2     1187.02     1270.28       31.88 o   0.1149E-03
   9   3   2       56.01       64.16        6.66 o   0.1095E-01
  10   3   2       19.45       16.48        4.83 o   0.3020E-01
  11   3   2       55.28       57.39        5.19 o   0.1451E-01
 -11   4   2       90.61       97.16        6.01 o   0.8102E-02
 -10   4   2      249.11      241.26       11.89 o   0.1877E-02
  -9   4   2       55.57       54.52        4.82 o   0.1579E-01
  -8   4   2       19.86       15.72        2.98 o   0.5431E-01
  -7   4   2       11.22       12.51        4.67 o   0.3533E-01
  -6   4   2       34.57       48.06        3.94 o   0.2215E-01
  -5   4   2      915.20      891.77       17.89 o   0.2236E-03
  -4   4   2     1070.22     1239.47       18.30 o   0.1362E-03
  -3   4   2     1355.70     1241.81       19.34 o   0.1174E-03
  -2   4   2     1913.85     1943.93       34.99 o   0.5167E-04
  -1   4   2      464.80      448.15       15.16 o   0.7163E-03
   0   4   2     2953.32     3027.62       52.14 o   0.2192E-04
   1   4   2       30.78       29.25        4.20 o   0.2775E-01
   2   4   2     1027.77     1049.96       14.96 o   0.1750E-03
   3   4   2        4.81        5.34        2.21 o   0.1337E+00
   4   4   2     1638.27     1572.57       23.57 o   0.7681E-04
   5   4   2      100.85      106.57        6.79 o   0.6810E-02
   6   4   2        0.74        2.35        2.47 o   0.6711E-02
   7   4   2       -0.90        0.06        2.06 o   0.1393E-01
   8   4   2      434.24      437.95       15.93 o   0.7454E-03
   9   4   2       39.63       55.03        5.66 o   0.1483E-01
  10   4   2       49.91       53.42        6.32 o   0.1286E-01
  11   4   2       73.76       77.79        5.79 o   0.1031E-01
 -11   5   2      273.20      228.67       11.09 o   0.1953E-02
 -10   5   2      206.63      210.18        8.61 o   0.2669E-02
  -9   5   2      326.65      316.67       11.17 o   0.1335E-02
  -8   5   2      107.51      115.12        6.73 o   0.6360E-02
  -7   5   2       55.27       54.05        6.04 o   0.1311E-01
  -6   5   2      183.63      195.77        7.87 o   0.3096E-02
  -5   5   2       61.02       64.82        5.05 o   0.1339E-01
  -4   5   2     3551.94     3353.51       53.25 o   0.1716E-04
  -3   5   2      763.25      683.29       16.41 o   0.3413E-03
  -2   5   2    16538.07    15120.22      169.56 o   0.8662E-06
  -1   5   2       15.12        8.30        3.92 o   0.4775E-01
   0   5   2     1536.43     1552.40       32.11 o   0.7829E-04
   1   5   2       98.94       95.63        6.42 o   0.7649E-02
   2   5   2      133.65      158.93        6.35 o   0.4608E-02
   3   5   2        1.99        0.44        3.21 o   0.9291E-01
   4   5   2     3975.61     4018.98       58.67 o   0.1265E-04
   5   5   2       73.96       81.02        6.22 o   0.9541E-02
   6   5   2      502.33      538.39       23.21 o   0.4856E-03
   7   5   2       73.99       84.66        6.13 o   0.9369E-02
   8   5   2       53.68       57.03        9.97 o   0.7093E-02
   9   5   2       10.70       13.86        4.58 o   0.3591E-01
  10   5   2      397.03      413.39       13.60 o   0.8713E-03
 -10   6   2      374.98      389.53       12.51 o   0.9781E-03
  -9   6   2      155.35      164.21        7.30 o   0.3994E-02
  -8   6   2      529.42      517.31       15.82 o   0.5706E-03
  -7   6   2       23.72       31.52        3.11 o   0.3644E-01
  -6   6   2      930.61      993.41       20.23 o   0.1910E-03
  -5   6   2        0.98        2.24        1.77 o   0.2520E-01
  -4   6   2       12.03        9.86        3.47 o   0.5660E-01
  -3   6   2      157.70      146.15        7.89 o   0.4209E-02
  -2   6   2     1151.80     1202.94       24.61 o   0.1309E-03
  -1   6   2      486.32      468.93       28.60 o   0.4802E-03
   0   6   2     2230.17     2197.85       46.00 o   0.3908E-04
   1   6   2      126.77      133.82        7.72 o   0.4944E-02
   2   6   2      397.80      402.76       16.58 o   0.8310E-03
   3   6   2       13.41       11.52        3.80 o   0.4772E-01
   4   6   2       44.37       43.29        5.02 o   0.1816E-01
   5   6   2       53.47       47.77        6.51 o   0.1289E-01
   6   6   2     3748.87     3796.62       74.67 o   0.1367E-04
   7   6   2        6.78        7.01        4.07 o   0.4973E-01
   8   6   2      280.96      299.42       17.95 o   0.1167E-02
   9   6   2       41.14       57.23        6.79 o   0.1200E-01
  10   6   2       42.66       34.41        5.32 o   0.1902E-01
 -10   7   2      596.20      603.19       13.81 o   0.4673E-03
  -9   7   2     1362.20     1324.69       27.25 o   0.1040E-03
  -8   7   2      795.63      835.98       21.17 o   0.2531E-03
  -7   7   2      604.96      637.01       16.75 o   0.4188E-03
  -6   7   2       15.94       18.79        2.69 o   0.5802E-01
  -5   7   2       12.07       16.42        3.77 o   0.4459E-01
  -4   7   2       94.19       96.89        6.94 o   0.7321E-02
  -3   7   2       99.02       95.88       10.23 o   0.5147E-02
  -2   7   2     1671.69     1609.54       62.36 o   0.5915E-04
  -1   7   2       73.66       75.75        8.64 o   0.7333E-02
   0   7   2     5323.49     4916.23       88.06 o   0.7833E-05
   1   7   2      291.34      299.53       14.64 o   0.1312E-02
   2   7   2     1369.12     1438.21       35.32 o   0.8980E-04
   3   7   2       59.01       63.40        7.47 o   0.9703E-02
   4   7   2       32.70       16.63        6.10 o   0.2001E-01
   5   7   2        1.36        0.83        4.14 o   0.2515E-01
   6   7   2     4360.20     4313.94       59.23 o   0.1089E-04
   7   7   2        4.75        3.08        5.57 o   0.3047E-01
   8   7   2     1647.66     1716.23       42.80 o   0.6327E-04
   9   7   2       27.32       29.50        4.98 o   0.2360E-01
  -9   8   2      769.88      699.94       17.04 o   0.3283E-03
  -8   8   2     1834.28     1730.65       31.97 o   0.6172E-04
  -7   8   2      593.96      610.16       15.93 o   0.4490E-03
  -6   8   2      802.73      890.75       17.57 o   0.2418E-03
  -5   8   2       26.74       24.50        3.47 o   0.3693E-01
  -4   8   2     1495.86     1552.82       29.91 o   0.8018E-04
  -3   8   2       23.73       24.37        4.76 o   0.2704E-01
  -2   8   2      624.42      637.55       25.59 o   0.3569E-03
  -1   8   2       -3.05       10.60        7.94 o   0.4515E-02
   0   8   2      530.62      563.47       31.83 o   0.3730E-03
   1   8   2       17.98        8.79        9.02 o   0.1140E-01
   2   8   2      454.18      461.58       20.35 o   0.6245E-03
   3   8   2      150.72      161.31       16.57 o   0.2152E-02
   4   8   2     1116.31     1089.71       36.78 o   0.1348E-03
   5   8   2       33.60       26.05        6.70 o   0.1604E-01
   6   8   2       21.44        2.26       15.18 o   0.4254E-02
   7   8   2       25.72       20.39       12.09 o   0.6288E-02
   8   8   2      961.16      973.60       41.64 o   0.1532E-03
   9   8   2      149.91      129.16       11.99 o   0.3401E-02
  -9   9   2      459.09      426.20       19.49 o   0.6810E-03
  -8   9   2      640.12      604.37       14.92 o   0.4409E-03
  -7   9   2     1442.00     1291.44       27.72 o   0.1031E-03
  -6   9   2      687.85      714.17       24.28 o   0.3107E-03
  -5   9   2      116.25      104.17       10.79 o   0.4503E-02
  -4   9   2      895.09      958.24       20.91 o   0.2031E-03
  -3   9   2      390.64      394.29        9.83 o   0.1004E-02
  -2   9   2     1322.98     1409.04       38.23 o   0.9185E-04
  -1   9   2      562.74      561.05       34.29 o   0.3455E-03
   0   9   2      172.32      189.74       19.04 o   0.1650E-02
   1   9   2      109.01       93.20       15.85 o   0.2914E-02
   2   9   2      770.14      713.70       18.14 o   0.3167E-03
   3   9   2       40.70       45.23        6.51 o   0.1388E-01
   4   9   2      786.02      839.28       28.57 o   0.2317E-03
   5   9   2       36.29       35.58       11.91 o   0.6063E-02
   6   9   2       65.09       91.30       13.44 o   0.3984E-02
   7   9   2       -7.93        1.99        8.45 o   0.1362E-01
   8   9   2     1043.54     1188.77       25.32 o   0.1394E-03
  -7  10   2     1074.81      958.34       25.34 o   0.1757E-03
  -6  10   2     1963.83     1889.74       41.40 o   0.5135E-04
  -5  10   2      958.35      909.38       28.76 o   0.1918E-03
  -4  10   2     1023.02     1097.92       25.40 o   0.1550E-03
  -3  10   2      117.56      130.43        8.95 o   0.4667E-02
  -2  10   2      640.90      655.67       17.07 o   0.3914E-03
  -1  10   2       47.05       44.21        6.02 o   0.1484E-01
   0  10   2     1009.20     1057.38       24.70 o   0.1641E-03
   1  10   2      193.64      199.31       10.70 o   0.2577E-02
   2  10   2      272.92      275.95       18.09 o   0.1240E-02
   3  10   2        0.13        5.09        9.49 o   0.3087E-04
   4  10   2      412.96      402.22       21.20 o   0.7125E-03
   5  10   2       18.81       25.34        5.87 o   0.2081E-01
   6  10   2       43.18       32.39        7.18 o   0.1336E-01
   7  10   2        0.11        2.43        5.44 o   0.2860E-03
  -6  11   2     1589.06     1454.96       43.11 o   0.7732E-04
  -5  11   2     1113.20     1108.79       28.38 o   0.1427E-03
  -4  11   2     1693.64     1732.03       38.21 o   0.6296E-04
  -3  11   2      792.65      807.54       26.02 o   0.2489E-03
  -2  11   2      172.31      186.14       12.42 o   0.2544E-02
  -1  11   2       22.81       22.60        5.29 o   0.2429E-01
   0  11   2     1165.24     1170.60       25.70 o   0.1333E-03
   1  11   2       10.50        4.06        5.88 o   0.2650E-01
   2  11   2      825.94      830.30       24.40 o   0.2407E-03
   3  11   2      140.74      120.46       19.69 o   0.1911E-02
   4  11   2      154.70      141.40       18.74 o   0.1932E-02
   5  11   2        9.39       12.25        4.07 o   0.4431E-01
  -5  12   2      620.52      560.79       21.79 o   0.4338E-03
  -4  12   2      888.12      812.80       30.98 o   0.2180E-03
  -3  12   2      208.66      215.59       15.65 o   0.1797E-02
  -2  12   2      450.14      451.27       24.29 o   0.5748E-03
  -1  12   2       51.09       53.69        8.96 o   0.8434E-02
   0  12   2       41.18       43.90        6.27 o   0.1457E-01
   1  12   2      240.46      232.31       12.22 o   0.1936E-02
   2  12   2      395.82      417.06       14.58 o   0.8460E-03
   3  12   2       73.26       71.55        8.14 o   0.8011E-02
   4  12   2      535.45      487.26       17.94 o   0.5773E-03
  -2  13   2      185.45      181.46       11.65 o   0.2654E-02
  -1  13   2       -0.88        4.83        2.27 o   0.9331E-02
   0  13   2       79.47       71.65        8.74 o   0.7281E-02
  -1 -13   3       86.43       87.88        7.95 o   0.7121E-02
   0 -13   3       65.68       74.77        7.20 o   0.9093E-02
   1 -13   3       50.99       49.83        6.73 o   0.1234E-01
   2 -13   3      750.36      679.76       24.21 o   0.3123E-03
  -4 -12   3      205.82      230.79       18.00 o   0.1517E-02
  -3 -12   3        3.88       10.44        7.49 o   0.1658E-01
  -2 -12   3       54.73       52.65        7.95 o   0.9805E-02
  -1 -12   3        6.95        3.23        5.04 o   0.3616E-01
   0 -12   3      668.20      639.84       29.85 o   0.3180E-03
   1 -12   3       -4.51        2.15        6.28 o   0.2446E-01
   2 -12   3      372.35      333.67       21.47 o   0.8476E-03
   3 -12   3      538.90      482.08       24.85 o   0.4962E-03
   4 -12   3      764.31      677.27       27.96 o   0.2926E-03
   5 -12   3      255.98      232.17       13.12 o   0.1808E-02
  -6 -11   3      786.35      697.91       34.19 o   0.2532E-03
  -5 -11   3       -7.00        0.68        9.61 o   0.1067E-01
  -4 -11   3       19.73       12.87        6.90 o   0.1789E-01
  -3 -11   3      230.23      226.28       12.28 o   0.2007E-02
  -2 -11   3       61.27       57.04        6.37 o   0.1186E-01
  -1 -11   3       17.50       28.26        4.33 o   0.2987E-01
   0 -11   3       41.00       55.89        5.37 o   0.1534E-01
   1 -11   3      113.19      115.22        7.76 o   0.5700E-02
   2 -11   3       27.00       32.33        6.14 o   0.1765E-01
   3 -11   3       54.10       57.22        7.25 o   0.1064E-01
   4 -11   3     1220.85     1135.24       30.53 o   0.1294E-03
   5 -11   3      557.13      513.55       17.66 o   0.5402E-03
   6 -11   3      507.60      457.74       21.83 o   0.5744E-03
  -7 -10   3       36.69       35.53       10.24 o   0.7817E-02
  -6 -10   3      358.53      321.86       27.77 o   0.6921E-03
  -5 -10   3        1.93        0.22        6.36 o   0.9090E-02
  -4 -10   3      898.53      981.32       29.38 o   0.1814E-03
  -3 -10   3        5.37       11.14        4.21 o   0.4439E-01
  -2 -10   3      853.48      911.98       21.91 o   0.2185E-03
  -1 -10   3       11.28        4.81        3.92 o   0.5289E-01
   0 -10   3       34.95       44.61        4.27 o   0.2168E-01
   1 -10   3       10.96       12.86        3.35 o   0.5627E-01
   2 -10   3       23.09       24.98        5.56 o   0.2206E-01
   3 -10   3       24.07       37.36        5.94 o   0.1779E-01
   4 -10   3      393.88      362.27       18.08 o   0.8736E-03
   5 -10   3      503.30      463.61       19.63 o   0.6016E-03
   6 -10   3     1299.32     1201.42       44.86 o   0.1040E-03
   7 -10   3      452.41      433.30       21.44 o   0.6408E-03
  -8  -9   3      237.28      284.53       12.24 o   0.1638E-02
  -7  -9   3      -10.50        3.37       12.40 o   0.6387E-02
  -6  -9   3      447.80      428.53       22.50 o   0.6310E-03
  -5  -9   3       44.42       45.60        9.43 o   0.8341E-02
  -4  -9   3     1272.90     1373.92       23.46 o   0.1057E-03
  -3  -9   3       35.60       37.67        4.04 o   0.2475E-01
  -2  -9   3      146.43      144.22        6.65 o   0.4737E-02
  -1  -9   3       63.41       71.09       10.13 o   0.6366E-02
   0  -9   3       24.94       22.00        5.75 o   0.2149E-01
   1  -9   3        4.34        4.68        3.48 o   0.6933E-01
   2  -9   3       51.42       53.00        3.96 o   0.1868E-01
   3  -9   3      183.74      185.85        7.18 o   0.3346E-02
   4  -9   3       11.75       15.54        3.14 o   0.5662E-01
   5  -9   3       51.07       52.47        6.10 o   0.1341E-01
   6  -9   3      895.39      908.84       28.48 o   0.1995E-03
   7  -9   3      844.76      821.52       25.01 o   0.2389E-03
   8  -9   3     1047.08      985.63       24.55 o   0.1743E-03
  -9  -8   3       37.78       34.54        6.10 o   0.1664E-01
  -8  -8   3       70.83       65.59       15.09 o   0.3560E-02
  -7  -8   3       -5.85        0.36       10.50 o   0.8986E-02
  -6  -8   3       78.05       93.05       11.34 o   0.4843E-02
  -5  -8   3        0.01        0.40       11.96 o   0.1223E-04
  -4  -8   3     1595.48     1643.38       30.52 o   0.7195E-04
  -3  -8   3       -2.06        1.65        4.50 o   0.4061E-01
  -2  -8   3     2852.13     2843.93       48.53 o   0.2437E-04
  -1  -8   3       -0.16        1.39        4.18 o   0.8164E-03
   0  -8   3      426.48      465.74       19.90 o   0.6417E-03
   1  -8   3        3.71        0.97        3.45 o   0.7777E-01
   2  -8   3      262.78      255.87        9.87 o   0.1895E-02
   3  -8   3      125.02      135.27        8.10 o   0.4793E-02
   4  -8   3     3477.04     3526.07       39.83 o   0.1668E-04
   5  -8   3       74.88       77.16        5.13 o   0.1113E-01
   6  -8   3       40.31       36.06        5.57 o   0.1804E-01
   7  -8   3      119.96      126.98        8.47 o   0.4916E-02
   8  -8   3      569.22      570.50       16.27 o   0.4912E-03
   9  -8   3      687.56      648.85       12.65 o   0.4019E-03
 -10  -7   3       18.50       25.46        4.45 o   0.2995E-01
  -9  -7   3        6.44        1.31        5.38 o   0.3291E-01
  -8  -7   3       49.31       39.35       16.50 o   0.3321E-02
  -7  -7   3       12.27       12.48        7.18 o   0.1717E-01
  -6  -7   3      372.20      379.20       14.75 o   0.9531E-03
  -5  -7   3        1.21        0.05        4.04 o   0.2193E-01
  -4  -7   3     1481.98     1562.62       32.49 o   0.7910E-04
  -3  -7   3       35.20       33.25        4.38 o   0.2449E-01
  -2  -7   3     3040.69     3043.48       48.44 o   0.2155E-04
  -1  -7   3      234.45      225.04        9.34 o   0.2292E-02
   0  -7   3     2123.16     2118.07       31.92 o   0.4402E-04
   1  -7   3        1.05        5.44        3.13 o   0.1889E-01
   2  -7   3        0.36        0.36        1.98 o   0.1640E-01
   3  -7   3      182.00      190.87        8.22 o   0.3123E-02
   4  -7   3       33.26       42.57        4.76 o   0.2054E-01
   5  -7   3     1992.49     2089.31       34.49 o   0.4622E-04
   6  -7   3      359.56      398.63       11.90 o   0.9906E-03
   7  -7   3       -3.84        3.83        3.85 o   0.5973E-01
   8  -7   3       17.62       20.24        4.01 o   0.3685E-01
   9  -7   3      122.74      124.80        5.65 o   0.6147E-02
 -10  -6   3      676.31      667.68       19.47 o   0.3609E-03
  -9  -6   3       18.57        7.58        7.34 o   0.1673E-01
  -8  -6   3      109.87      105.53        9.85 o   0.4970E-02
  -7  -6   3        3.83        2.68        3.69 o   0.6620E-01
  -6  -6   3      350.79      356.60       15.71 o   0.1004E-02
  -5  -6   3       10.87        9.47        4.69 o   0.3666E-01
  -4  -6   3      185.87      180.05       10.43 o   0.2875E-02
  -3  -6   3        1.76        0.80        2.66 o   0.1310E+00
  -2  -6   3     7146.00     7016.77       59.97 o   0.4234E-05
  -1  -6   3       10.15        9.27        3.16 o   0.6645E-01
   0  -6   3     6414.52     6037.84       58.95 o   0.5518E-05
   1  -6   3       32.68       40.80        3.39 o   0.2744E-01
   2  -6   3     2104.79     2074.12       27.88 o   0.4597E-04
   3  -6   3      161.31      149.62        7.39 o   0.4224E-02
   4  -6   3      596.00      647.53       15.05 o   0.4238E-03
   5  -6   3       35.64       41.76        4.38 o   0.2198E-01
   6  -6   3     7356.06     7476.14       82.30 o   0.3777E-05
   7  -6   3      162.19      168.92        7.24 o   0.3849E-02
   8  -6   3      185.53      190.76       10.81 o   0.2690E-02
   9  -6   3        7.48        4.47        3.40 o   0.6957E-01
  10  -6   3       16.32       24.53        3.31 o   0.4227E-01
 -10  -5   3       34.34       53.75        6.81 o   0.1256E-01
  -9  -5   3      136.98      135.24        9.16 o   0.4274E-02
  -8  -5   3      113.14      109.65        8.51 o   0.5484E-02
  -7  -5   3       18.64       20.44        4.32 o   0.3331E-01
  -6  -5   3      114.92      125.88        8.82 o   0.4872E-02
  -5  -5   3        0.76        5.75        2.19 o   0.8947E-02
  -4  -5   3      324.15      279.22       13.01 o   0.1415E-02
  -3  -5   3        1.07        0.46        2.35 o   0.1451E+00
  -2  -5   3      116.77      138.29        4.87 o   0.6038E-02
  -1  -5   3      379.89      330.11        8.90 o   0.1252E-02
   0  -5   3     5572.53     5186.10       50.59 o   0.7407E-05
   1  -5   3      203.09      197.46        6.03 o   0.3177E-02
   2  -5   3     2670.64     2653.65       28.16 o   0.2891E-04
   3  -5   3      162.14      171.11        6.33 o   0.3991E-02
   4  -5   3      346.35      399.39       11.87 o   0.1004E-02
   5  -5   3      108.74      114.07        7.12 o   0.6144E-02
   6  -5   3       22.13       20.16        4.48 o   0.3111E-01
   7  -5   3      861.30      895.68       16.24 o   0.2333E-03
   8  -5   3      412.74      449.85       16.59 o   0.7338E-03
   9  -5   3       93.92      103.32        6.80 o   0.7124E-02
  10  -5   3        7.04        8.46        3.38 o   0.6417E-01
 -11  -4   3       69.44       68.83        5.28 o   0.1205E-01
 -10  -4   3     1202.94     1263.28       21.62 o   0.1222E-03
  -9  -4   3      165.85      160.31       10.24 o   0.3294E-02
  -8  -4   3     1049.57     1100.78       23.15 o   0.1547E-03
  -7  -4   3      138.28      130.90        9.98 o   0.4079E-02
  -6  -4   3      223.78      237.01        8.06 o   0.2342E-02
  -5  -4   3        8.28        6.28        2.55 o   0.9932E-01
  -4  -4   3    15050.42    14004.65      136.54 o   0.1028E-05
  -3  -4   3        7.80        9.72        2.31 o   0.9922E-01
  -2  -4   3      564.56      489.08        9.71 o   0.6422E-03
  -1  -4   3        3.83        2.82        2.34 o   0.1424E+00
   0  -4   3      533.08      537.38       10.37 o   0.5929E-03
   1  -4   3     1162.73     1031.12       15.90 o   0.1644E-03
   2  -4   3      312.43      397.62        7.27 o   0.1165E-02
   3  -4   3      108.25      111.47        4.90 o   0.7532E-02
   4  -4   3      912.10      936.20       16.77 o   0.2136E-03
   5  -4   3        6.38        8.56        2.73 o   0.8716E-01
   6  -4   3      249.97      244.86       10.97 o   0.1928E-02
   7  -4   3       78.52      100.24        9.89 o   0.5487E-02
   8  -4   3     4246.94     4364.98       55.70 o   0.1096E-04
   9  -4   3      343.53      332.88       14.66 o   0.1116E-02
  10  -4   3      392.10      430.71       13.93 o   0.8358E-03
  11  -4   3      158.77      137.58       11.10 o   0.3468E-02
 -11  -3   3       40.93       42.14        5.73 o   0.1644E-01
 -10  -3   3      157.76      173.32        8.10 o   0.3624E-02
  -9  -3   3      244.99      253.67       12.33 o   0.1780E-02
  -8  -3   3     1854.06     1887.02       27.26 o   0.5604E-04
  -7  -3   3      366.11      354.44       13.08 o   0.1071E-02
  -6  -3   3     2173.27     2200.76       29.82 o   0.4163E-04
  -5  -3   3       29.07       34.04        3.09 o   0.3341E-01
  -4  -3   3     4049.62     3742.05       34.18 o   0.1408E-04
  -3  -3   3       16.83       16.38        2.45 o   0.6582E-01
  -2  -3   3       19.00       15.92        2.26 o   0.6849E-01
  -1  -3   3        3.89        3.35        1.88 o   0.1885E+00
   0  -3   3      333.05      305.88        8.12 o   0.1486E-02
   1  -3   3       -2.09        0.36        2.49 o   0.1508E+00
   2  -3   3     4487.68     4097.57       36.46 o   0.1171E-04
   3  -3   3       62.76       48.26        3.65 o   0.1934E-01
   4  -3   3      600.58      630.37       11.24 o   0.4562E-03
   5  -3   3      463.64      407.56       11.59 o   0.8512E-03
   6  -3   3       -2.22        5.68        3.14 o   0.8234E-01
   7  -3   3      213.51      215.69       15.16 o   0.1833E-02
   8  -3   3     1975.89     2004.38       30.53 o   0.4947E-04
   9  -3   3      898.84      918.03       24.54 o   0.2056E-03
  10  -3   3     1744.36     1718.66       39.16 o   0.6224E-04
  11  -3   3      189.79      199.66        6.01 o   0.3255E-02
 -11  -2   3       14.55       10.69        4.78 o   0.3417E-01
 -10  -2   3      522.39      497.11       18.24 o   0.5708E-03
  -9  -2   3       21.17       27.31        3.46 o   0.3690E-01
  -8  -2   3      961.82     1056.61       26.20 o   0.1663E-03
  -7  -2   3      202.44      202.37       10.69 o   0.2503E-02
  -6  -2   3     4356.05     4220.34       52.08 o   0.1130E-04
  -5  -2   3      169.21      164.21        6.60 o   0.4010E-02
  -4  -2   3     1192.12     1175.92       15.28 o   0.1383E-03
  -3  -2   3       15.37       13.25        2.62 o   0.6927E-01
  -2  -2   3    23572.09    21313.46      156.74 o   0.4399E-06
  -1  -2   3       22.07       19.36        3.70 o   0.3949E-01
   0  -2   3        4.61        3.73        3.29 o   0.7803E-01
   1  -2   3        9.94        9.70        4.89 o   0.3449E-01
   2  -2   3      397.57      356.41       14.54 o   0.9830E-03
   3  -2   3      295.63      272.28        6.64 o   0.1856E-02
   4  -2   3     1501.99     1080.20       16.64 o   0.1296E-03
   5  -2   3        3.24        2.81        2.37 o   0.1419E+00
   6  -2   3      157.25      172.60        9.48 o   0.3341E-02
   7  -2   3       78.37       73.95        9.48 o   0.6571E-02
   8  -2   3        1.92        3.09        2.81 o   0.1081E+00
   9  -2   3      110.22      110.96        6.94 o   0.6348E-02
  10  -2   3     1439.32     1346.77       25.80 o   0.9953E-04
  11  -2   3      356.75      346.42        9.68 o   0.1214E-02
 -11  -1   3        0.70        1.75        2.31 o   0.8691E-02
 -10  -1   3      277.78      292.63       13.45 o   0.1429E-02
  -9  -1   3       27.43       29.87        4.05 o   0.2919E-01
  -8  -1   3      253.32      261.52       13.21 o   0.1649E-02
  -7  -1   3       70.43       72.05        6.11 o   0.1049E-01
  -6  -1   3     1211.88     1293.37       19.91 o   0.1194E-03
  -5  -1   3      695.92      635.50       13.11 o   0.4057E-03
  -4  -1   3     5283.29     4923.89       43.15 o   0.8249E-05
  -3  -1   3      119.72      111.45        6.00 o   0.6635E-02
  -2  -1   3     1848.06     1741.78       36.57 o   0.5983E-04
  -1  -1   3       43.22       45.43        4.19 o   0.2076E-01
   0  -1   3      112.21       93.57        7.36 o   0.6790E-02
   1  -1   3       18.10       17.34        5.66 o   0.2387E-01
   2  -1   3     1551.87     1431.43       31.19 o   0.8601E-04
   3  -1   3      983.43      865.71       17.72 o   0.2214E-03
   4  -1   3      375.10      308.96        7.94 o   0.1382E-02
   5  -1   3       21.33       21.87        3.94 o   0.3559E-01
   6  -1   3      198.62      204.38       10.53 o   0.2525E-02
   7  -1   3       24.48       27.52        4.24 o   0.2945E-01
   8  -1   3        3.26        9.34        2.33 o   0.1091E+00
   9  -1   3       -0.04        0.89       11.94 o   0.1229E-04
  10  -1   3      213.55      212.50        9.61 o   0.2477E-02
  11  -1   3      159.88      146.72        7.13 o   0.4379E-02
 -11   0   3       71.56       66.75        6.89 o   0.9821E-02
 -10   0   3       26.83       13.73        5.32 o   0.2597E-01
  -9   0   3       24.81       20.85        3.32 o   0.4174E-01
  -8   0   3       22.78       21.39        5.10 o   0.2586E-01
  -7   0   3       86.62       97.72        7.57 o   0.6976E-02
  -6   0   3      166.67      107.80        9.12 o   0.4558E-02
  -5   0   3      535.79      491.34       12.50 o   0.6345E-03
  -4   0   3      980.10     1000.92       18.55 o   0.1866E-03
  -3   0   3     1034.35      942.01       27.49 o   0.1795E-03
  -2   0   3       10.46        5.67        4.86 o   0.3658E-01
  -1   0   3       18.84       16.90        5.20 o   0.2713E-01
   0   0   3    19808.04        0.00      241.73 l   0.0000E+00
   1   0   3       15.25       12.04        4.33 o   0.3871E-01
   2   0   3     1663.56     1538.02       31.66 o   0.7556E-04
   3   0   3        0.31        0.96        2.46 o   0.6774E-02
   4   0   3     1282.94     1274.55       20.22 o   0.1173E-03
   5   0   3       73.05       55.72        6.30 o   0.1155E-01
   6   0   3     4060.49     3646.18       50.43 o   0.1424E-04
   7   0   3      204.29      216.46       10.03 o   0.2436E-02
   8   0   3      153.71      158.29        6.92 o   0.4232E-02
   9   0   3      188.25      193.42       10.24 o   0.2734E-02
  10   0   3      129.66      117.01        8.13 o   0.5211E-02
  11   0   3       55.92       54.81        5.16 o   0.1492E-01
 -11   1   3      106.30       96.85        9.72 o   0.5301E-02
 -10   1   3      568.35      561.60       19.23 o   0.4747E-03
  -9   1   3       20.97       17.30        3.28 o   0.4713E-01
  -8   1   3       -2.44        0.06        5.84 o   0.2047E-01
  -7   1   3      120.05      108.43        9.18 o   0.5098E-02
  -6   1   3      698.68      683.48       23.94 o   0.3241E-03
  -5   1   3      283.97      230.11       10.52 o   0.1953E-02
  -4   1   3     1103.43     1078.97       15.65 o   0.1613E-03
  -3   1   3      129.47      125.67        7.75 o   0.5120E-02
  -2   1   3     2432.82     2174.74       60.17 o   0.3546E-04
  -1   1   3        9.09        0.50        4.57 o   0.4435E-01
   0   1   3     2013.92     2142.27       43.71 o   0.4314E-04
   1   1   3       30.99       30.82        5.77 o   0.1904E-01
   2   1   3       49.50       35.51        3.88 o   0.2375E-01
   3   1   3      431.92      376.30        8.73 o   0.1018E-02
   4   1   3     2482.59     2407.29       25.63 o   0.3446E-04
   5   1   3      143.46      136.28        7.02 o   0.4904E-02
   6   1   3      272.85      295.38       10.58 o   0.1582E-02
   7   1   3      296.99      290.50       11.99 o   0.1473E-02
   8   1   3     1009.93     1005.19       21.18 o   0.1788E-03
   9   1   3       61.66       64.75        7.78 o   0.9110E-02
  10   1   3       -3.46        0.55        3.74 o   0.6788E-01
  11   1   3       70.06       59.33        7.43 o   0.9643E-02
 -11   2   3      483.17      459.31       15.22 o   0.6851E-03
 -10   2   3      244.16      228.02       12.59 o   0.1918E-02
  -9   2   3      211.96      191.80        7.43 o   0.3016E-02
  -8   2   3       29.88       34.49        5.53 o   0.1946E-01
  -7   2   3       38.06       41.66        5.55 o   0.1732E-01
  -6   2   3       11.61       14.08        3.94 o   0.4406E-01
  -5   2   3      140.02      129.88        5.51 o   0.5689E-02
  -4   2   3     3004.81     2513.77       29.02 o   0.2847E-04
  -3   2   3      114.21       98.04        4.17 o   0.8625E-02
  -2   2   3     2066.67     1837.46       25.96 o   0.5433E-04
  -1   2   3       88.20       84.57        8.15 o   0.7077E-02
   0   2   3     1536.32     1315.77       34.05 o   0.9336E-04
   1   2   3      111.50      118.86        8.87 o   0.5080E-02
   2   2   3     5405.60     4813.42       48.90 o   0.8313E-05
   3   2   3       17.56       10.17        2.97 o   0.6404E-01
   4   2   3      324.28      362.76        8.02 o   0.1258E-02
   5   2   3       20.49       17.00        3.13 o   0.4997E-01
   6   2   3     2279.67     2399.28       34.66 o   0.3578E-04
   7   2   3       34.13       36.97        5.27 o   0.1959E-01
   8   2   3     1415.51     1392.11       23.35 o   0.9770E-04
   9   2   3       45.11       43.91        6.05 o   0.1494E-01
  10   2   3       -6.85        0.22        4.68 o   0.4327E-01
  11   2   3       10.17       12.21        5.11 o   0.3103E-01
 -11   3   3      236.75      220.37       10.17 o   0.2241E-02
 -10   3   3      389.50      394.70       10.86 o   0.9862E-03
  -9   3   3       16.90       17.19        3.48 o   0.4612E-01
  -8   3   3     1025.28     1038.98       16.97 o   0.1751E-03
  -7   3   3       25.71       23.58        5.10 o   0.2477E-01
  -6   3   3      128.67      119.10        6.72 o   0.5775E-02
  -5   3   3       79.75       81.07        4.63 o   0.1113E-01
  -4   3   3      224.76      208.95        7.42 o   0.2708E-02
  -3   3   3      329.91      285.10        9.44 o   0.1545E-02
  -2   3   3        3.35        6.86        3.52 o   0.6546E-01
  -1   3   3     1761.69     1609.31       28.08 o   0.7013E-04
   0   3   3     3065.34     2852.70       39.54 o   0.2365E-04
   1   3   3       -1.66        0.89        6.15 o   0.7681E-02
   2   3   3     1609.07     1374.91       17.75 o   0.9343E-04
   3   3   3        8.57        7.72        1.83 o   0.1338E+00
   4   3   3      707.34      695.08       12.67 o   0.3655E-03
   5   3   3        8.25        7.21        2.65 o   0.9159E-01
   6   3   3      497.83      494.78       14.78 o   0.6287E-03
   7   3   3        0.81        1.21        2.31 o   0.8795E-02
   8   3   3     1197.91     1275.45       32.58 o   0.1129E-03
   9   3   3       13.84       11.56        5.11 o   0.3055E-01
  10   3   3      532.45      516.30       17.86 o   0.5485E-03
  11   3   3       17.29       17.19        4.34 o   0.3506E-01
 -11   4   3      269.51      264.91       10.11 o   0.1797E-02
 -10   4   3      233.82      235.24        8.85 o   0.2251E-02
  -9   4   3      199.57      198.81        8.99 o   0.2789E-02
  -8   4   3       17.84       14.87        3.01 o   0.5605E-01
  -7   4   3      814.81      799.36       21.39 o   0.2617E-03
  -6   4   3       12.60       25.81        3.10 o   0.4542E-01
  -5   4   3       -1.34        1.49        2.47 o   0.1470E+00
  -4   4   3      451.72      467.23       13.11 o   0.7270E-03
  -3   4   3      159.13      151.55        6.21 o   0.4515E-02
  -2   4   3    10892.29     9512.68      194.71 o   0.1999E-05
  -1   4   3       34.11       38.13        5.33 o   0.1916E-01
   0   4   3     1767.51     1665.04       47.10 o   0.6131E-04
   1   4   3       16.32       23.82        4.67 o   0.2929E-01
   2   4   3      874.93      823.48       14.26 o   0.2597E-03
   3   4   3        0.63        3.16        1.54 o   0.3214E-01
   4   4   3      154.56      158.49        6.88 o   0.4238E-02
   5   4   3       98.71      117.63        8.17 o   0.5643E-02
   6   4   3      151.46      158.54       13.00 o   0.2814E-02
   7   4   3      193.20      209.08       12.14 o   0.2290E-02
   8   4   3      314.55      320.84       13.96 o   0.1226E-02
   9   4   3      224.42      238.58       11.14 o   0.2047E-02
  10   4   3      105.60       93.96        8.05 o   0.6416E-02
 -11   5   3       87.83       94.42        5.13 o   0.9116E-02
 -10   5   3       66.84       67.28        4.87 o   0.1305E-01
  -9   5   3      184.14      186.98        8.36 o   0.3144E-02
  -8   5   3        2.85        7.47        4.08 o   0.5107E-01
  -7   5   3        0.13        1.50        4.27 o   0.7532E-03
  -6   5   3      455.30      479.95       12.49 o   0.7102E-03
  -5   5   3       94.26      113.17        6.27 o   0.6979E-02
  -4   5   3       79.49      109.90        7.22 o   0.6871E-02
  -3   5   3     1787.52     1710.11       40.28 o   0.6133E-04
  -2   5   3      833.68      812.32       24.34 o   0.2454E-03
  -1   5   3     1512.63     1412.20       51.81 o   0.7695E-04
   0   5   3     2457.96     2456.82       45.47 o   0.3221E-04
   1   5   3      144.68      147.08        9.61 o   0.3834E-02
   2   5   3      215.61      256.72        7.28 o   0.2262E-02
   3   5   3      116.61      126.52        6.59 o   0.5795E-02
   4   5   3       12.97       10.44        3.54 o   0.5372E-01
   5   5   3        9.12        9.29        4.50 o   0.3981E-01
   6   5   3       57.31       59.01        8.46 o   0.8671E-02
   7   5   3       58.97       65.41        5.66 o   0.1238E-01
   8   5   3       34.90       37.02        6.71 o   0.1457E-01
   9   5   3       33.67       36.24        5.08 o   0.2063E-01
  10   5   3      693.96      640.08       17.54 o   0.3818E-03
 -10   6   3       90.37       95.53        5.46 o   0.8697E-02
  -9   6   3       -0.02        2.56       10.63 o   0.1957E-04
  -8   6   3      129.75      142.07        7.95 o   0.4614E-02
  -7   6   3       46.46       51.24        3.58 o   0.2089E-01
  -6   6   3        2.24        3.07        3.05 o   0.9344E-01
  -5   6   3      376.30      387.32       13.79 o   0.9518E-03
  -4   6   3       30.22       26.69        5.16 o   0.2296E-01
  -3   6   3      100.03      104.92        9.80 o   0.5137E-02
  -2   6   3      759.49      820.21       24.84 o   0.2538E-03
  -1   6   3      413.74      367.60       27.15 o   0.6269E-03
   0   6   3     2668.67     2673.41       77.29 o   0.2493E-04
   1   6   3        7.04        4.83        3.50 o   0.6622E-01
   2   6   3      137.01      146.29        7.17 o   0.4669E-02
   3   6   3        1.39        2.35        3.06 o   0.6016E-01
   4   6   3     3782.63     3603.73       50.65 o   0.1514E-04
   5   6   3      102.49      103.31        8.78 o   0.5709E-02
   6   6   3     1027.15     1049.82       25.03 o   0.1637E-03
   7   6   3       24.53       32.36        6.24 o   0.1745E-01
   8   6   3      598.43      657.98       25.77 o   0.3523E-03
   9   6   3       59.25       47.52        7.62 o   0.1056E-01
  10   6   3      354.59      309.86       17.32 o   0.1064E-02
 -10   7   3       64.12       54.91        4.43 o   0.1585E-01
  -9   7   3      115.21      134.19        7.30 o   0.5261E-02
  -8   7   3        8.58        7.83        4.94 o   0.3500E-01
  -7   7   3       50.67       58.36        7.21 o   0.1074E-01
  -6   7   3      247.01      271.27        8.58 o   0.1934E-02
  -5   7   3      137.92      128.66        8.78 o   0.4545E-02
  -4   7   3      222.28      230.61       12.28 o   0.2001E-02
  -3   7   3      202.82      199.76       11.21 o   0.2454E-02
  -2   7   3       76.20       88.19        8.61 o   0.6785E-02
  -1   7   3      195.45      207.92       20.25 o   0.1431E-02
   0   7   3     5445.84     5046.55       90.89 o   0.7452E-05
   1   7   3       40.43       41.26        4.84 o   0.1971E-01
   2   7   3     2803.25     2763.47       45.97 o   0.2568E-04
   3   7   3      101.67       98.00       10.10 o   0.5131E-02
   4   7   3       28.33       33.11        5.43 o   0.2032E-01
   5   7   3       53.45       54.32        5.95 o   0.1337E-01
   6   7   3      205.36      209.79        9.77 o   0.2532E-02
   7   7   3       11.80       26.83        5.95 o   0.2085E-01
   8   7   3        9.05        3.76        5.58 o   0.2947E-01
   9   7   3       -1.05        1.48        3.24 o   0.3948E-01
  -9   8   3       35.89       45.53        5.16 o   0.1812E-01
  -8   8   3       35.81       39.45        9.30 o   0.8965E-02
  -7   8   3      125.51      115.81       15.44 o   0.2772E-02
  -6   8   3      160.32      163.29       12.10 o   0.2893E-02
  -5   8   3      172.77      183.62        7.15 o   0.3483E-02
  -4   8   3       42.90       49.27        4.77 o   0.1796E-01
  -3   8   3       42.40       38.25        5.06 o   0.1928E-01
  -2   8   3       11.20        9.12        5.48 o   0.2841E-01
  -1   8   3      217.19      226.87       15.24 o   0.1756E-02
   0   8   3      628.62      656.08       35.07 o   0.2889E-03
   1   8   3     1170.50     1099.67       49.50 o   0.1138E-03
   2   8   3      187.60      204.41       13.01 o   0.2241E-02
   3   8   3       24.45       14.87        8.13 o   0.1312E-01
   4   8   3       23.43        5.59        8.16 o   0.1376E-01
   5   8   3       89.28       79.89        8.85 o   0.6680E-02
   6   8   3      243.77      223.69       16.39 o   0.1603E-02
   7   8   3       46.83       38.65        7.59 o   0.1173E-01
   8   8   3       -5.90        0.19        9.07 o   0.1201E-01
  -9   9   3      399.43      356.57       18.23 o   0.8729E-03
  -8   9   3      384.14      383.22       20.66 o   0.7770E-03
  -7   9   3       -4.31        1.19        4.90 o   0.3983E-01
  -6   9   3      307.34      270.89       15.84 o   0.1323E-02
  -5   9   3      795.43      826.79       22.21 o   0.2532E-03
  -4   9   3       48.17       51.84        5.16 o   0.1594E-01
  -3   9   3       70.48       74.28        4.42 o   0.1262E-01
  -2   9   3        0.84        1.04        1.60 o   0.3766E-01
  -1   9   3      312.10      294.59       25.41 o   0.8307E-03
   0   9   3      169.20      144.08       18.51 o   0.1910E-02
   1   9   3      582.98      539.53       35.04 o   0.3445E-03
   2   9   3     3259.24     3140.38       70.09 o   0.1886E-04
   3   9   3        1.15       13.20        4.12 o   0.5009E-02
   4   9   3      881.22      846.52       48.20 o   0.1633E-03
   5   9   3       98.58       90.05       16.47 o   0.2814E-02
   6   9   3        3.19        9.04        9.12 o   0.4187E-02
   7   9   3        7.12        5.35        4.97 o   0.3603E-01
   8   9   3      542.43      495.97       23.77 o   0.4966E-03
  -8  10   3      140.78      144.89       10.52 o   0.3653E-02
  -7  10   3      484.52      438.62       23.70 o   0.5779E-03
  -6  10   3       42.87       43.33        5.94 o   0.1551E-01
  -5  10   3       10.89        9.57        4.07 o   0.4578E-01
  -4  10   3      777.26      784.10       21.63 o   0.2736E-03
  -3  10   3      388.89      387.32       15.56 o   0.8913E-03
  -2  10   3      113.05      111.06        8.00 o   0.5713E-02
  -1  10   3      260.33      280.00       12.42 o   0.1591E-02
   0  10   3      110.59      115.06        8.47 o   0.5387E-02
   1  10   3      122.47      113.57        8.69 o   0.5162E-02
   2  10   3     1678.69     1850.66       42.81 o   0.5729E-04
   3  10   3      225.41      225.02       12.80 o   0.1981E-02
   4  10   3     1288.49     1166.96       38.47 o   0.1142E-03
   5  10   3        8.67       11.58        5.83 o   0.2522E-01
   6  10   3      389.41      368.19       16.67 o   0.9054E-03
   7  10   3        8.06        6.00        4.66 o   0.3979E-01
  -6  11   3      312.01      286.51       15.36 o   0.1284E-02
  -5  11   3       94.37       81.50        6.27 o   0.8745E-02
  -4  11   3       42.13       26.35        5.43 o   0.2028E-01
  -3  11   3      229.14      238.34       13.58 o   0.1809E-02
  -2  11   3      293.32      335.87       15.50 o   0.1148E-02
  -1  11   3        4.79        9.21        3.95 o   0.5110E-01
   0  11   3      105.82      106.96        8.01 o   0.5972E-02
   1  11   3        5.15       12.51        4.40 o   0.4056E-01
   2  11   3       -2.26        1.09        5.53 o   0.2166E-01
   3  11   3      402.91      371.43       20.25 o   0.7919E-03
   4  11   3      614.80      571.46       22.07 o   0.4251E-03
   5  11   3       13.09       17.15        4.85 o   0.3099E-01
   6  11   3      369.84      344.43       19.13 o   0.9023E-03
  -4  12   3      659.50      581.32       24.63 o   0.3856E-03
  -3  12   3      177.17      153.81       10.12 o   0.3337E-02
  -2  12   3     1040.48      990.03       27.18 o   0.1700E-03
  -1  12   3      182.24      168.05       11.22 o   0.2886E-02
   0  12   3        7.33        7.48        4.49 o   0.4163E-01
   1  12   3        2.79        2.55        4.73 o   0.4225E-01
   2  12   3      254.36      269.59       14.48 o   0.1522E-02
   3  12   3      130.93      128.42        9.84 o   0.4241E-02
   4  12   3      235.25      219.83       15.51 o   0.1718E-02
  -1  13   3      461.43      428.07       18.60 o   0.6937E-03
   0  13   3       30.67       22.52        5.42 o   0.2246E-01
  -4 -12   4      518.85      516.42       27.02 o   0.4529E-03
  -3 -12   4        4.26        0.58        7.35 o   0.1824E-01
  -2 -12   4      263.65      273.64       14.11 o   0.1505E-02
  -1 -12   4       11.86       12.25        5.61 o   0.2635E-01
   0 -12   4     1605.51     1534.94       48.34 o   0.7013E-04
   1 -12   4       -0.36        5.08        4.39 o   0.6735E-03
   2 -12   4      468.15      449.92       23.26 o   0.5823E-03
   3 -12   4       24.47       25.81        6.15 o   0.1889E-01
   4 -12   4      270.12      257.25       15.04 o   0.1500E-02
  -6 -11   4       25.97       16.49        7.31 o   0.1544E-01
  -5 -11   4       63.48       59.06       12.25 o   0.5103E-02
  -4 -11   4     1275.16     1280.85       36.29 o   0.1057E-03
  -3 -11   4       24.60       37.46        6.47 o   0.1593E-01
  -2 -11   4      497.51      543.65       15.32 o   0.5644E-03
  -1 -11   4       47.33       46.51        5.72 o   0.1534E-01
   0 -11   4      358.57      402.69       13.46 o   0.9443E-03
   1 -11   4      461.20      469.63       15.99 o   0.6755E-03
   2 -11   4      167.29      151.27        9.48 o   0.3599E-02
   3 -11   4      258.05      253.69       13.67 o   0.1643E-02
   4 -11   4      216.39      215.71       11.91 o   0.2172E-02
   5 -11   4      302.10      258.10       12.41 o   0.1593E-02
   6 -11   4      151.46      136.24        7.78 o   0.4542E-02
  -7 -10   4        5.13        1.18        6.94 o   0.2024E-01
  -6 -10   4       69.13       97.20       13.20 o   0.3978E-02
  -5 -10   4        1.62        0.13        6.31 o   0.6607E-02
  -4 -10   4      112.50      127.79       12.39 o   0.3553E-02
  -3 -10   4       13.90       28.86        4.96 o   0.2589E-01
  -2 -10   4      462.29      523.12       15.75 o   0.6056E-03
  -1 -10   4        8.36       15.92        3.32 o   0.5479E-01
   0 -10   4      340.84      368.87       11.06 o   0.1125E-02
   1 -10   4       46.48       61.16        4.52 o   0.1616E-01
   2 -10   4     1364.26     1320.96       30.02 o   0.1027E-03
   3 -10   4      162.11      161.39       12.14 o   0.2893E-02
   4 -10   4      989.51      957.12       29.47 o   0.1772E-03
   5 -10   4       45.24       44.39        6.35 o   0.1409E-01
   6 -10   4      481.36      430.39       16.74 o   0.7054E-03
   7 -10   4      186.17      161.61        9.72 o   0.3243E-02
  -8  -9   4      721.78      759.74       21.51 o   0.2945E-03
  -7  -9   4       13.63        1.68       10.66 o   0.8592E-02
  -6  -9   4      203.94      190.31       14.83 o   0.2051E-02
  -5  -9   4        7.53       10.48        5.14 o   0.3184E-01
  -4  -9   4      129.81      142.97        7.77 o   0.4655E-02
  -3  -9   4       42.07       44.71        5.62 o   0.1629E-01
  -2  -9   4       -4.38        0.90        3.05 o   0.9725E-01
  -1  -9   4       24.40       41.46        5.70 o   0.1802E-01
   0  -9   4      145.05      140.73       13.50 o   0.2912E-02
   1  -9   4       10.87        9.65        2.83 o   0.7514E-01
   2  -9   4       39.64       49.07        3.68 o   0.2207E-01
   3  -9   4      381.86      389.17       12.24 o   0.9772E-03
   4  -9   4      334.63      325.68       14.38 o   0.1161E-02
   5  -9   4      680.63      672.11       20.21 o   0.3537E-03
   6  -9   4      513.71      499.74       16.28 o   0.5952E-03
   7  -9   4      170.39      155.55       10.78 o   0.3202E-02
   8  -9   4      249.54      230.57       11.09 o   0.2018E-02
  -9  -8   4       27.32       24.24        6.15 o   0.1886E-01
  -8  -8   4       66.55       71.77       14.64 o   0.3697E-02
  -7  -8   4        1.34        7.08        8.53 o   0.1362E-02
  -6  -8   4        3.00        1.03        5.14 o   0.3664E-01
  -5  -8   4       20.68       14.50        4.27 o   0.3645E-01
  -4  -8   4      759.02      773.31       16.51 o   0.2980E-03
  -3  -8   4        0.10        0.52        5.87 o   0.2106E-03
  -2  -8   4      609.32      583.70       24.08 o   0.4037E-03
  -1  -8   4       73.91       78.03        6.71 o   0.9179E-02
   0  -8   4      129.22      140.33        9.17 o   0.4250E-02
   1  -8   4        7.24        3.09        3.47 o   0.7007E-01
   2  -8   4       84.70      100.48        5.42 o   0.8573E-02
   3  -8   4        1.39        0.63        2.53 o   0.1470E+00
   4  -8   4     1318.01     1310.66       17.82 o   0.1127E-03
   5  -8   4      172.31      177.70        7.53 o   0.3527E-02
   6  -8   4     1174.48     1209.38       27.53 o   0.1261E-03
   7  -8   4      682.67      704.18       24.16 o   0.3170E-03
   8  -8   4      428.24      394.14       11.42 o   0.9236E-03
   9  -8   4      540.07      473.36       14.84 o   0.6298E-03
  -9  -7   4       39.39       31.32        6.95 o   0.1430E-01
  -8  -7   4     1404.89     1426.40       41.45 o   0.8584E-04
  -7  -7   4       18.23       24.12        7.67 o   0.1393E-01
  -6  -7   4     4722.78     5047.31       55.20 o   0.8506E-05
  -5  -7   4       -3.68        0.29        3.94 o   0.6174E-01
  -4  -7   4       34.90       37.84        5.36 o   0.1896E-01
  -3  -7   4        6.58        4.23        2.73 o   0.1002E+00
  -2  -7   4     1307.67     1286.73       22.35 o   0.1134E-03
  -1  -7   4        3.02        0.02        2.97 o   0.1076E+00
   0  -7   4     1053.57     1000.34       21.36 o   0.1751E-03
   1  -7   4        2.20        1.75        2.67 o   0.1242E+00
   2  -7   4       35.34       34.19        4.46 o   0.2379E-01
   3  -7   4        0.98        2.49        1.79 o   0.2392E-01
   4  -7   4       17.52       19.01        3.63 o   0.4235E-01
   5  -7   4      393.20      426.75       11.31 o   0.8927E-03
   6  -7   4       47.93       47.92        4.61 o   0.1822E-01
   7  -7   4      428.72      420.36       13.42 o   0.8299E-03
   8  -7   4     2145.94     2020.24       44.77 o   0.4432E-04
   9  -7   4      226.68      217.79        9.00 o   0.2434E-02
 -10  -6   4       12.84        3.82        3.85 o   0.5454E-01
  -9  -6   4       40.44       50.85        7.98 o   0.1034E-01
  -8  -6   4      156.25      161.71       11.66 o   0.3027E-02
  -7  -6   4       95.95      112.30        6.66 o   0.6745E-02
  -6  -6   4      109.71      144.13        8.98 o   0.4448E-02
  -5  -6   4       -1.55        0.02        3.06 o   0.1037E+00
  -4  -6   4      636.83      638.05       16.76 o   0.4068E-03
  -3  -6   4       70.09       74.63        4.97 o   0.1186E-01
  -2  -6   4      869.57      979.05       16.64 o   0.2076E-03
  -1  -6   4       85.05       83.05        5.77 o   0.9453E-02
   0  -6   4     1104.30     1032.89       16.55 o   0.1689E-03
   1  -6   4      164.96      157.14        7.68 o   0.3948E-02
   2  -6   4      281.03      295.01       10.34 o   0.1576E-02
   3  -6   4       86.30       94.39        6.39 o   0.8087E-02
   4  -6   4        6.27       17.36        3.52 o   0.5061E-01
   5  -6   4      125.57      139.81        7.35 o   0.4925E-02
   6  -6   4       66.74       64.95        3.94 o   0.1501E-01
   7  -6   4        1.95        1.56        3.14 o   0.9388E-01
   8  -6   4      393.31      398.96       13.26 o   0.9164E-03
   9  -6   4      805.53      765.40       15.43 o   0.2938E-03
  10  -6   4      148.74      150.92        6.40 o   0.4602E-02
 -10  -5   4       62.25       68.63        6.39 o   0.1075E-01
  -9  -5   4        3.81        0.39        4.16 o   0.5529E-01
  -8  -5   4        3.15        1.09        5.01 o   0.3850E-01
  -7  -5   4       56.30       55.88        5.48 o   0.1399E-01
  -6  -5   4      579.63      603.95       19.89 o   0.4331E-03
  -5  -5   4       33.80       38.28        5.25 o   0.1944E-01
  -4  -5   4     9268.91     9342.48      108.41 o   0.2408E-05
  -3  -5   4       43.42       43.34        3.99 o   0.2201E-01
  -2  -5   4      521.59      551.72       10.55 o   0.5801E-03
  -1  -5   4       87.54       66.75        4.62 o   0.1226E-01
   0  -5   4     9109.75     8567.41       65.38 o   0.2775E-05
   1  -5   4        7.51       13.16        2.28 o   0.8913E-01
   2  -5   4     3623.91     3476.36       43.35 o   0.1646E-04
   3  -5   4       40.03       38.46        4.65 o   0.2116E-01
   4  -5   4      155.03      124.17        8.24 o   0.4637E-02
   5  -5   4       30.94       28.14        4.49 o   0.2629E-01
   6  -5   4      347.38      435.82       15.05 o   0.8466E-03
   7  -5   4       72.23       80.18        4.92 o   0.1123E-01
   8  -5   4        4.55        1.06        3.90 o   0.6120E-01
   9  -5   4       71.32       67.85        5.16 o   0.1227E-01
  10  -5   4      536.48      509.13       14.44 o   0.5903E-03
 -11  -4   4        8.29       13.55        4.90 o   0.3302E-01
 -10  -4   4       98.10      102.20        7.43 o   0.6652E-02
  -9  -4   4       77.59       89.17        8.31 o   0.6976E-02
  -8  -4   4        3.41       10.48        3.78 o   0.5419E-01
  -7  -4   4        0.72        0.04        2.42 o   0.7348E-02
  -6  -4   4       49.02       45.84        5.25 o   0.1660E-01
  -5  -4   4       52.90       63.53        5.71 o   0.1283E-01
  -4  -4   4      344.45      292.32       10.83 o   0.1416E-02
  -3  -4   4        0.54        2.17        1.59 o   0.3800E-01
  -2  -4   4     1668.86     1443.34       21.04 o   0.8493E-04
  -1  -4   4       22.62       23.61        2.70 o   0.4757E-01
   0  -4   4     2033.45     1977.53       21.24 o   0.5061E-04
   1  -4   4      199.19      200.91        5.82 o   0.3179E-02
   2  -4   4     4296.06     4095.56       38.17 o   0.1202E-04
   3  -4   4      861.70      810.14       15.47 o   0.2642E-03
   4  -4   4      256.84      242.31        8.82 o   0.2097E-02
   5  -4   4       -0.92        1.74        1.45 o   0.5446E-01
   6  -4   4      227.61      255.47       12.56 o   0.1803E-02
   7  -4   4      136.91      145.11        7.48 o   0.4589E-02
   8  -4   4      267.28      303.47       13.36 o   0.1410E-02
   9  -4   4       -4.18        0.06        3.79 o   0.6636E-01
  10  -4   4       88.08      100.87        6.53 o   0.7587E-02
 -11  -3   4        1.25        0.29        4.22 o   0.1971E-01
 -10  -3   4       28.31       23.31        5.12 o   0.2431E-01
  -9  -3   4       83.62       86.40        7.76 o   0.7419E-02
  -8  -3   4      162.27      164.61        7.46 o   0.3879E-02
  -7  -3   4       30.64       23.88        4.75 o   0.2615E-01
  -6  -3   4      157.45      159.94        7.32 o   0.4058E-02
  -5  -3   4        2.22        1.01        2.20 o   0.1811E+00
  -4  -3   4     1097.54     1086.25       17.14 o   0.1592E-03
  -3  -3   4       70.28       74.36        3.85 o   0.1344E-01
  -2  -3   4     8379.49     7874.61       60.23 o   0.3280E-05
  -1  -3   4        2.73        2.34        2.50 o   0.1342E+00
   0  -3   4     7399.68     6991.67       52.83 o   0.4168E-05
   1  -3   4        4.17        5.93        1.98 o   0.1511E+00
   2  -3   4    25335.83    22173.54      191.30 o   0.3956E-06
   3  -3   4       67.03       74.09        3.85 o   0.1370E-01
   4  -3   4     7614.45     7267.43       62.52 o   0.3877E-05
   5  -3   4     1106.98     1042.83       21.81 o   0.1613E-03
   6  -3   4       82.61       69.23        7.56 o   0.8500E-02
   7  -3   4      267.56      305.91       17.40 o   0.1193E-02
   8  -3   4      111.88      116.93        6.89 o   0.6101E-02
   9  -3   4      135.09      132.13        9.32 o   0.4307E-02
  10  -3   4        0.48        0.08        2.56 o   0.5810E-02
  11  -3   4       -5.48        1.44        3.42 o   0.7657E-01
 -11  -2   4      144.60      136.61        8.10 o   0.4510E-02
 -10  -2   4       33.22       31.84        5.40 o   0.2023E-01
  -9  -2   4       71.76       69.85        6.65 o   0.9920E-02
  -8  -2   4      389.12      380.34       14.07 o   0.9448E-03
  -7  -2   4      209.99      190.30        9.90 o   0.2699E-02
  -6  -2   4      103.37      112.79        6.60 o   0.6594E-02
  -5  -2   4       39.73       39.51        3.68 o   0.2513E-01
  -4  -2   4      231.37      256.39        5.69 o   0.2299E-02
  -3  -2   4       -0.35        0.26        1.52 o   0.4716E-01
  -2  -2   4     2186.76     1990.21       30.25 o   0.4687E-04
  -1  -2   4       30.66       26.15        3.80 o   0.3197E-01
   0  -2   4     3239.32     2993.63       43.79 o   0.2134E-04
   1  -2   4       32.22       33.26        4.05 o   0.2692E-01
   2  -2   4      370.72      401.76        8.74 o   0.1029E-02
   3  -2   4      522.23      466.21        9.39 o   0.7138E-03
   4  -2   4      803.41      964.06       13.02 o   0.2259E-03
   5  -2   4      462.09      443.94       13.18 o   0.7569E-03
   6  -2   4     2475.44     2521.55       53.78 o   0.3034E-04
   7  -2   4        4.20        0.33        4.68 o   0.4409E-01
   8  -2   4      132.52      143.14        6.42 o   0.5049E-02
   9  -2   4      285.18      272.40       13.46 o   0.1500E-02
  10  -2   4      257.44      253.03       11.28 o   0.1826E-02
  11  -2   4      113.94      115.58        7.92 o   0.5601E-02
 -11  -1   4       15.87       14.85        3.96 o   0.4161E-01
 -10  -1   4       94.36       88.72        7.03 o   0.7637E-02
  -9  -1   4       21.11       28.46        3.38 o   0.3694E-01
  -8  -1   4     1022.11     1049.94       27.39 o   0.1603E-03
  -7  -1   4      200.84      188.33        9.53 o   0.2826E-02
  -6  -1   4     1800.97     1724.90       28.78 o   0.6339E-04
  -5  -1   4       51.14       58.64        3.97 o   0.1748E-01
  -4  -1   4     1346.17     1361.32       16.10 o   0.1067E-03
  -3  -1   4       55.37       51.91        4.90 o   0.1604E-01
  -2  -1   4     2842.26     2748.57       42.14 o   0.2588E-04
  -1  -1   4       30.41       29.12        4.17 o   0.2809E-01
   0  -1   4       15.77       18.90        4.42 o   0.3377E-01
   1  -1   4       49.57       54.42        6.09 o   0.1329E-01
   2  -1   4     1541.73     1360.80       38.12 o   0.8745E-04
   3  -1   4      674.73      585.22       11.46 o   0.4614E-03
   4  -1   4    18666.65    16816.89      132.81 o   0.7029E-06
   5  -1   4       47.53       37.45        4.68 o   0.2036E-01
   6  -1   4     1074.93     1104.24       25.93 o   0.1493E-03
   7  -1   4      438.20      461.64       14.79 o   0.7226E-03
   8  -1   4        7.36        3.75        2.74 o   0.9968E-01
   9  -1   4       11.57       12.12        3.87 o   0.4692E-01
  10  -1   4      787.33      728.90       21.35 o   0.2950E-03
  11  -1   4      153.55      139.93        7.63 o   0.4476E-02
 -11   0   4      729.79      691.99       19.82 o   0.3313E-03
 -10   0   4       -0.46        2.09        3.17 o   0.2471E-02
  -9   0   4       14.57       21.29        2.78 o   0.5390E-01
  -8   0   4       62.67       78.42        6.93 o   0.9286E-02
  -7   0   4      338.38      339.28       14.50 o   0.1109E-02
  -6   0   4     1509.61     1435.63       29.81 o   0.8775E-04
  -5   0   4      305.43      290.30        9.39 o   0.1585E-02
  -4   0   4     4809.75     4386.59       49.32 o   0.1011E-04
  -3   0   4       29.38       19.75        4.20 o   0.3214E-01
  -2   0   4    18922.18    18509.42      183.92 o   0.6090E-06
  -1   0   4        0.81        0.02        2.30 o   0.8858E-02
   0   0   4     5674.23     5078.08       71.98 o   0.7366E-05
   1   0   4       32.48       35.31        4.89 o   0.2179E-01
   2   0   4      746.20      667.47       18.02 o   0.3483E-03
   3   0   4        7.27        7.03        2.08 o   0.1256E+00
   4   0   4     1163.27      901.87       17.51 o   0.1897E-03
   5   0   4      223.77      235.01        8.89 o   0.2294E-02
   6   0   4      206.16      261.16        9.39 o   0.2101E-02
   7   0   4      544.04      550.13       16.47 o   0.5219E-03
   8   0   4      800.15      820.00       16.07 o   0.2711E-03
   9   0   4      293.25      290.20       14.94 o   0.1327E-02
  10   0   4       64.04       67.55        6.81 o   0.1014E-01
  11   0   4       79.64       82.11        4.97 o   0.1062E-01
 -11   1   4       13.30       18.84        5.39 o   0.2593E-01
 -10   1   4      940.57      953.55       25.08 o   0.1912E-03
  -9   1   4      132.48      142.86        5.99 o   0.5213E-02
  -8   1   4        2.16        2.01        4.62 o   0.4017E-01
  -7   1   4        9.99       10.96        6.10 o   0.2333E-01
  -6   1   4     3513.23     3153.93       53.12 o   0.1863E-04
  -5   1   4      182.32      175.00        6.75 o   0.3625E-02
  -4   1   4     4692.67     4461.93       39.86 o   0.1015E-04
  -3   1   4      649.20      564.76       10.65 o   0.4966E-03
  -2   1   4      490.64      432.95       10.91 o   0.7831E-03
  -1   1   4      432.56      413.78       20.83 o   0.6914E-03
   0   1   4        4.30        5.60        4.59 o   0.4221E-01
   1   1   4       29.41       31.25        7.24 o   0.1401E-01
   2   1   4       55.28       41.34        5.25 o   0.1692E-01
   3   1   4       48.23       48.04        3.39 o   0.2210E-01
   4   1   4      226.78      235.70        7.20 o   0.2424E-02
   5   1   4       18.11       18.39        3.04 o   0.5104E-01
   6   1   4     1416.65     1415.57       26.03 o   0.9466E-04
   7   1   4       53.06       54.97        5.84 o   0.1355E-01
   8   1   4      463.16      479.79       12.13 o   0.7098E-03
   9   1   4      398.17      417.68       14.81 o   0.8378E-03
  10   1   4      139.95      132.96        8.25 o   0.4606E-02
  11   1   4        8.19        7.39        2.99 o   0.7764E-01
 -11   2   4       40.09       27.79        5.90 o   0.1825E-01
 -10   2   4      154.68      158.89        7.87 o   0.3969E-02
  -9   2   4       56.34       60.37        3.96 o   0.1666E-01
  -8   2   4      659.94      680.33       27.52 o   0.3155E-03
  -7   2   4       15.76       13.75        4.67 o   0.3372E-01
  -6   2   4      690.87      617.86       17.26 o   0.3991E-03
  -5   2   4     1265.64     1141.72       15.22 o   0.1381E-03
  -4   2   4      333.23      247.57        6.69 o   0.1887E-02
  -3   2   4      138.85      132.78        5.92 o   0.5454E-02
  -2   2   4    12182.01    11460.08      101.83 o   0.1550E-05
  -1   2   4       21.85       17.70        2.72 o   0.5487E-01
   0   2   4    12796.52    11966.21      104.86 o   0.1416E-05
   1   2   4       28.47       25.33        3.70 o   0.3384E-01
   2   2   4     1051.81      947.83       17.33 o   0.1920E-03
   3   2   4        4.82        5.45        2.44 o   0.1162E+00
   4   2   4       74.05       68.64        4.68 o   0.1275E-01
   5   2   4      257.47      245.64        8.72 o   0.2075E-02
   6   2   4       15.09       12.81        3.74 o   0.4682E-01
   7   2   4      168.16      168.63       11.04 o   0.2999E-02
   8   2   4        8.42        2.68        3.55 o   0.6708E-01
   9   2   4        5.14        5.46        4.38 o   0.4575E-01
  10   2   4       86.97       79.67        8.00 o   0.7450E-02
  11   2   4       15.85       15.80        4.15 o   0.3857E-01
 -11   3   4      442.48      416.85       16.15 o   0.7711E-03
 -10   3   4       -2.24        2.39        3.51 o   0.7439E-01
  -9   3   4       21.25       21.35        3.39 o   0.4202E-01
  -8   3   4       88.87       81.13        5.17 o   0.1005E-01
  -7   3   4      231.16      240.77       12.88 o   0.1854E-02
  -6   3   4       32.05       27.61        3.69 o   0.3177E-01
  -5   3   4      110.93       94.05        5.47 o   0.8099E-02
  -4   3   4     4577.39     4123.14       41.85 o   0.1138E-04
  -3   3   4      242.10      212.05        6.65 o   0.2648E-02
  -2   3   4      945.14      897.28       18.58 o   0.2165E-03
  -1   3   4        1.71        0.76        3.24 o   0.9077E-01
   0   3   4     2894.08     2581.80       46.78 o   0.2727E-04
   1   3   4        1.41        0.08        2.10 o   0.2139E+00
   2   3   4       64.96       74.06        3.19 o   0.1473E-01
   3   3   4       35.01       28.67        3.46 o   0.3221E-01
   4   3   4      207.91      169.78        7.86 o   0.3293E-02
   5   3   4       24.53       28.45        4.07 o   0.3033E-01
   6   3   4      373.05      391.11       13.40 o   0.9563E-03
   7   3   4      228.03      221.20       16.00 o   0.1687E-02
   8   3   4      156.77      159.60        9.63 o   0.3512E-02
   9   3   4       10.74       12.26        4.49 o   0.3780E-01
  10   3   4        7.70        8.37        4.17 o   0.4625E-01
 -11   4   4      147.41      156.27        6.95 o   0.4352E-02
 -10   4   4     1018.34      949.92       17.37 o   0.1949E-03
  -9   4   4       62.76       55.94        5.55 o   0.1347E-01
  -8   4   4       18.06       12.16        3.25 o   0.5493E-01
  -7   4   4      126.61      137.20       10.23 o   0.3983E-02
  -6   4   4        2.50        6.74        2.31 o   0.1244E+00
  -5   4   4      111.04       92.16        6.50 o   0.7464E-02
  -4   4   4      362.63      342.27        9.39 o   0.1224E-02
  -3   4   4     1119.35     1037.25       19.75 o   0.1634E-03
  -2   4   4     1192.45      894.01       19.36 o   0.1849E-03
  -1   4   4       83.81       79.47        8.27 o   0.7282E-02
   0   4   4     2171.98     2287.59       31.81 o   0.3947E-04
   1   4   4        8.42       13.38        2.68 o   0.7432E-01
   2   4   4     1409.24     1420.21       19.82 o   0.9708E-04
   3   4   4       45.19       50.46        3.88 o   0.2029E-01
   4   4   4      205.49      207.94        9.30 o   0.2603E-02
   5   4   4       54.66       64.47        6.52 o   0.1123E-01
   6   4   4      275.18      309.47       17.08 o   0.1187E-02
   7   4   4        3.29        3.89        4.42 o   0.4684E-01
   8   4   4      617.89      617.50       27.82 o   0.3541E-03
   9   4   4        2.63        0.08        4.50 o   0.4830E-01
  10   4   4      524.34      494.50       13.41 o   0.6269E-03
 -11   5   4      267.05      254.86       11.05 o   0.1802E-02
 -10   5   4      142.42      146.53        6.55 o   0.4781E-02
  -9   5   4     1017.52      980.50       19.97 o   0.1847E-03
  -8   5   4      417.81      420.27       14.42 o   0.8209E-03
  -7   5   4      136.61      137.98        9.33 o   0.4161E-02
  -6   5   4     1551.13     1580.17       23.83 o   0.7885E-04
  -5   5   4      184.38      190.53        9.23 o   0.2944E-02
  -4   5   4      396.77      346.71       14.99 o   0.9936E-03
  -3   5   4      392.54      384.25       14.03 o   0.9339E-03
  -2   5   4      351.54      340.99       12.37 o   0.1157E-02
  -1   5   4       78.16       74.74       12.19 o   0.4730E-02
   0   5   4       11.64        4.46        4.62 o   0.4028E-01
   1   5   4       49.65       42.24        5.10 o   0.1766E-01
   2   5   4      777.61      875.46       20.05 o   0.2451E-03
   3   5   4        8.07        5.08        2.69 o   0.9708E-01
   4   5   4      144.68      183.16        9.69 o   0.3234E-02
   5   5   4        0.46        1.55        3.05 o   0.2904E-02
   6   5   4      114.60      109.76       11.71 o   0.4030E-02
   7   5   4       12.66        9.06        4.01 o   0.4650E-01
   8   5   4      262.85      257.15       17.39 o   0.1357E-02
   9   5   4      267.06      261.47       12.63 o   0.1653E-02
  10   5   4      390.11      377.50       10.08 o   0.1048E-02
 -10   6   4      176.44      158.28        6.47 o   0.4094E-02
  -9   6   4       77.79       76.09        6.05 o   0.9972E-02
  -8   6   4      872.09      904.19       20.71 o   0.2208E-03
  -7   6   4      249.95      260.01       10.97 o   0.1830E-02
  -6   6   4      832.10      930.86       17.34 o   0.2254E-03
  -5   6   4      167.99      168.65        8.44 o   0.3537E-02
  -4   6   4      626.35      647.11       20.03 o   0.3849E-03
  -3   6   4      171.22      154.50        9.94 o   0.3408E-02
  -2   6   4        2.62       10.50        4.74 o   0.3771E-01
  -1   6   4       -7.97        0.72        8.66 o   0.1307E-01
   0   6   4      447.76      346.53       28.86 o   0.5936E-03
   1   6   4       65.61       64.08        5.30 o   0.1276E-01
   2   6   4      405.72      462.54       12.84 o   0.7805E-03
   3   6   4        6.26        1.02        5.45 o   0.3221E-01
   4   6   4      529.85      590.52       19.17 o   0.4669E-03
   5   6   4       16.73       22.10        5.00 o   0.2729E-01
   6   6   4     1059.15     1121.88       29.13 o   0.1437E-03
   7   6   4       53.27       54.72       13.10 o   0.4733E-02
   8   6   4        0.37        1.56        7.01 o   0.1035E-03
   9   6   4      226.14      217.39       12.89 o   0.2019E-02
 -10   7   4        4.66        7.25        2.29 o   0.1179E+00
  -9   7   4      175.00      164.26       11.27 o   0.2968E-02
  -8   7   4        3.87       10.93        4.30 o   0.4354E-01
  -7   7   4      166.46      188.02       17.90 o   0.1795E-02
  -6   7   4      248.00      230.78        8.13 o   0.2289E-02
  -5   7   4      176.03      187.90        8.70 o   0.3123E-02
  -4   7   4     1041.42      990.05       27.40 o   0.1692E-03
  -3   7   4        9.96       10.57        3.44 o   0.5765E-01
  -2   7   4      115.36       88.48       10.72 o   0.4872E-02
  -1   7   4      127.26      147.74       16.24 o   0.2367E-02
   0   7   4      373.46      356.46       18.90 o   0.8812E-03
   1   7   4      194.54      169.35       10.76 o   0.2890E-02
   2   7   4       30.78       32.09        6.42 o   0.1641E-01
   3   7   4      160.23      141.63       12.73 o   0.3000E-02
   4   7   4       30.05       21.60        5.37 o   0.2313E-01
   5   7   4       61.35       64.28        6.38 o   0.1117E-01
   6   7   4      245.40      270.00       24.27 o   0.9705E-03
   7   7   4       -2.02        1.99        8.69 o   0.2854E-02
   8   7   4       25.73       30.53        5.76 o   0.1963E-01
   9   7   4       -3.53        2.99        2.79 o   0.1068E+00
  -9   8   4        0.26        2.48        3.96 o   0.1018E-02
  -8   8   4       88.43       89.31        8.61 o   0.6538E-02
  -7   8   4      165.10      192.27       17.00 o   0.1886E-02
  -6   8   4      412.88      471.26       27.34 o   0.5259E-03
  -5   8   4      210.21      197.56        9.86 o   0.2622E-02
  -4   8   4     2085.51     2193.62       29.22 o   0.4291E-04
  -3   8   4      303.47      283.72       18.24 o   0.1164E-02
  -2   8   4      864.62      886.55       24.76 o   0.2174E-03
  -1   8   4      312.64      300.11       18.48 o   0.1095E-02
   0   8   4      186.81      169.37       14.41 o   0.2312E-02
   1   8   4      112.76      109.85       14.72 o   0.3065E-02
   2   8   4     2507.78     2452.49       75.61 o   0.2854E-04
   3   8   4       27.41       22.36        8.54 o   0.1147E-01
   4   8   4      480.70      562.37       23.98 o   0.4662E-03
   5   8   4       40.35       73.03       12.90 o   0.4674E-02
   6   8   4      704.67      737.17       38.77 o   0.2340E-03
   7   8   4       57.26       68.85       11.76 o   0.5298E-02
   8   8   4      127.80      122.48        8.79 o   0.4793E-02
  -8   9   4      108.54       88.80       10.81 o   0.4888E-02
  -7   9   4       11.34       14.36        6.34 o   0.2109E-01
  -6   9   4      126.93      138.05       15.62 o   0.2554E-02
  -5   9   4      227.45      228.52       14.65 o   0.1778E-02
  -4   9   4      754.41      763.26       19.09 o   0.2953E-03
  -3   9   4      501.12      513.55       12.12 o   0.6302E-03
  -2   9   4     1107.07     1114.27       17.87 o   0.1527E-03
  -1   9   4      443.76      407.16       13.53 o   0.8380E-03
   0   9   4      177.24      185.19        9.51 o   0.3025E-02
   1   9   4       55.52       60.54        5.50 o   0.1346E-01
   2   9   4      218.92      217.40       13.02 o   0.2031E-02
   3   9   4       27.94       18.48        4.96 o   0.2690E-01
   4   9   4      423.17      404.75       21.86 o   0.6887E-03
   5   9   4       69.82       66.71        9.06 o   0.7368E-02
   6   9   4       35.02       31.89        9.61 o   0.8829E-02
   7   9   4       48.47       46.21       10.01 o   0.7526E-02
  -7  10   4       27.58       17.76        6.98 o   0.1644E-01
  -6  10   4        7.36        6.07        5.80 o   0.2707E-01
  -5  10   4        3.78        1.32        3.99 o   0.5890E-01
  -4  10   4       22.58       18.69        4.62 o   0.3055E-01
  -3  10   4        2.47       10.70        4.10 o   0.4782E-01
  -2  10   4     1353.25     1402.65       27.21 o   0.9761E-04
  -1  10   4       39.23       37.09        6.00 o   0.1649E-01
   0  10   4      639.18      699.20       19.21 o   0.3544E-03
   1  10   4      126.23      125.72        8.90 o   0.4711E-02
   2  10   4      534.16      556.64       19.37 o   0.4932E-03
   3  10   4       80.83       58.61       10.59 o   0.6101E-02
   4  10   4      238.25      200.47       15.79 o   0.1780E-02
   5  10   4        3.10        4.22        6.38 o   0.1742E-01
   6  10   4       95.36       86.45       11.77 o   0.4584E-02
  -6  11   4       59.43       54.94        8.56 o   0.8710E-02
  -5  11   4       31.86       40.02        5.33 o   0.1895E-01
  -4  11   4      105.25       97.53        8.91 o   0.5756E-02
  -3  11   4       44.79       42.49        6.82 o   0.1319E-01
  -2  11   4      351.21      327.87       16.85 o   0.1038E-02
  -1  11   4       43.83       35.97        6.37 o   0.1514E-01
   0  11   4      315.53      320.67       12.66 o   0.1278E-02
   1  11   4        2.01        6.56        4.07 o   0.1752E-01
   2  11   4      427.96      478.24       16.96 o   0.6724E-03
   3  11   4       43.11       53.98        6.19 o   0.1348E-01
   4  11   4      194.18      184.92       12.23 o   0.2484E-02
   5  11   4       12.37       13.84        3.99 o   0.4322E-01
  -4  12   4       14.49       20.35        5.58 o   0.2415E-01
  -3  12   4        2.61        0.21        3.53 o   0.7735E-01
  -2  12   4       67.82       57.68        6.92 o   0.1061E-01
  -1  12   4       86.82       89.37        7.85 o   0.7123E-02
   0  12   4      318.24      314.50       14.97 o   0.1198E-02
   1  12   4       -5.16        0.18        5.15 o   0.3645E-01
   2  12   4       83.79       64.86        8.36 o   0.7869E-02
   3  12   4      430.99      392.26       23.44 o   0.6667E-03
   4  12   4     2529.81     2228.67       60.42 o   0.3366E-04
  -4 -12   5      355.80      348.13       20.38 o   0.8688E-03
  -3 -12   5       18.03       21.59        8.60 o   0.1166E-01
  -2 -12   5       -4.22        6.30        9.04 o   0.7944E-02
   0 -12   5     1105.15     1125.43       27.00 o   0.1423E-03
   1 -12   5       78.70       80.75        7.01 o   0.8522E-02
   2 -12   5       14.99       11.84        5.63 o   0.2591E-01
   3 -12   5      276.52      270.58       11.27 o   0.1667E-02
  -6 -11   5      224.41      213.23       15.93 o   0.1739E-02
  -5 -11   5       36.65       23.46        6.50 o   0.1688E-01
  -4 -11   5      376.83      387.67       18.47 o   0.8298E-03
  -3 -11   5        6.97        7.59        5.96 o   0.2540E-01
  -2 -11   5      153.95      141.24       10.41 o   0.3629E-02
  -1 -11   5        2.17        8.00        4.47 o   0.1335E-01
   0 -11   5      114.65      107.12        7.67 o   0.6008E-02
   1 -11   5      483.94      503.63       16.03 o   0.6128E-03
   2 -11   5       24.33       23.52        4.23 o   0.3126E-01
   3 -11   5       59.40       55.38        6.86 o   0.1122E-01
   4 -11   5      126.60      133.92        8.91 o   0.4498E-02
   5 -11   5      249.94      238.74        8.79 o   0.2158E-02
  -7 -10   5        1.73        7.29        6.27 o   0.5895E-02
  -6 -10   5      178.58      215.29       12.08 o   0.2309E-02
  -5 -10   5       10.61       10.69        5.84 o   0.2518E-01
  -4 -10   5      987.35     1065.64       31.02 o   0.1554E-03
  -3 -10   5       23.07       22.33        5.62 o   0.2235E-01
  -2 -10   5     1298.94     1447.79       37.80 o   0.9011E-04
  -1 -10   5        4.37        8.61        3.58 o   0.6066E-01
   0 -10   5      213.19      230.00       10.43 o   0.2229E-02
   1 -10   5       73.97       67.07        6.77 o   0.9870E-02
   2 -10   5     3221.90     3207.18       50.80 o   0.1939E-04
   3 -10   5      251.06      231.51       14.61 o   0.1700E-02
   4 -10   5      104.62      115.32        9.49 o   0.4972E-02
   5 -10   5        7.34        5.12        4.78 o   0.3877E-01
   6 -10   5       27.60       21.07        4.89 o   0.2661E-01
   7 -10   5      199.17      206.89        9.24 o   0.2667E-02
  -8  -9   5      233.60      238.57       11.63 o   0.1978E-02
  -7  -9   5       -4.77        7.00        9.47 o   0.1077E-01
  -6  -9   5        4.76        2.63        4.88 o   0.3925E-01
  -5  -9   5       13.97       21.06        5.34 o   0.2561E-01
  -4  -9   5      265.83      307.44       12.25 o   0.1453E-02
  -3  -9   5       70.89       74.32        6.62 o   0.9679E-02
  -2  -9   5     1281.40     1397.34       22.30 o   0.1037E-03
  -1  -9   5       31.62       36.59        3.67 o   0.2790E-01
   0  -9   5     1335.93     1381.75       20.88 o   0.1033E-03
   1  -9   5       71.62       77.89        5.35 o   0.1092E-01
   2  -9   5     1081.04     1058.74       21.05 o   0.1618E-03
   3  -9   5      796.76      847.91       17.90 o   0.2571E-03
   4  -9   5      318.44      310.59       14.19 o   0.1245E-02
   5  -9   5        1.33        0.48        3.95 o   0.2904E-01
   6  -9   5       54.72       54.18        5.63 o   0.1402E-01
   7  -9   5        3.95        2.55        3.35 o   0.7853E-01
   8  -9   5       40.94       37.81        4.70 o   0.2101E-01
  -9  -8   5       10.44       13.09        4.09 o   0.4297E-01
  -8  -8   5     1445.36     1423.11       55.04 o   0.7625E-04
  -7  -8   5       -6.30        0.07        6.73 o   0.2155E-01
  -6  -8   5      379.84      376.40       16.81 o   0.8930E-03
  -5  -8   5       13.87       12.19        3.74 o   0.4794E-01
  -4  -8   5       62.79       67.88        5.43 o   0.1225E-01
  -3  -8   5       -0.30        7.40        3.36 o   0.1963E-02
  -2  -8   5      427.72      470.92       16.13 o   0.6956E-03
  -1  -8   5       81.17       90.08        7.54 o   0.7498E-02
   0  -8   5     2899.43     3096.33       49.16 o   0.2168E-04
   1  -8   5       72.28       74.54        6.64 o   0.9575E-02
   2  -8   5     1226.38     1287.80       23.02 o   0.1174E-03
   3  -8   5      637.27      665.37       16.30 o   0.3904E-03
   4  -8   5     1093.97     1143.88       18.19 o   0.1490E-03
   5  -8   5       72.16       82.09        6.99 o   0.8670E-02
   6  -8   5        0.93        0.71        2.18 o   0.1106E-01
   7  -8   5       60.73       46.71        5.23 o   0.1556E-01
   8  -8   5       67.60       68.60        4.82 o   0.1290E-01
  -9  -7   5      130.58      113.12       10.30 o   0.4377E-02
  -8  -7   5      507.05      535.27       23.20 o   0.4851E-03
  -7  -7   5       -2.68        0.19        8.39 o   0.5806E-02
  -6  -7   5      764.63      781.32       21.08 o   0.2785E-03
  -5  -7   5        2.65        5.46        3.49 o   0.6933E-01
  -4  -7   5       69.62       69.86        6.15 o   0.1068E-01
  -3  -7   5       44.34       49.63        5.01 o   0.1705E-01
  -2  -7   5       83.23       87.42        6.29 o   0.8719E-02
  -1  -7   5        7.66        2.75        4.12 o   0.5212E-01
   0  -7   5     1009.80     1058.54       19.00 o   0.1710E-03
   1  -7   5      144.79      145.09        7.29 o   0.4558E-02
   2  -7   5     1984.65     2087.46       29.33 o   0.4705E-04
   3  -7   5        9.77       13.52        2.82 o   0.6891E-01
   4  -7   5     1222.24     1307.88       23.19 o   0.1152E-03
   5  -7   5       88.16       88.91        5.54 o   0.9154E-02
   6  -7   5      211.88      233.66       14.03 o   0.1847E-02
   7  -7   5       -3.00        2.41        3.35 o   0.8015E-01
   8  -7   5      162.03      131.26        7.59 o   0.4585E-02
   9  -7   5       61.56       65.25        4.14 o   0.1493E-01
 -10  -6   5      232.70      227.91        9.41 o   0.2268E-02
  -9  -6   5       51.07       60.09        6.50 o   0.1181E-01
  -8  -6   5      982.29     1038.86       27.64 o   0.1653E-03
  -7  -6   5       14.71       20.09        4.05 o   0.3745E-01
  -6  -6   5     1433.91     1496.68       25.53 o   0.8802E-04
  -5  -6   5        6.73        3.97        3.27 o   0.7595E-01
  -4  -6   5       27.40       24.77        4.22 o   0.3030E-01
  -3  -6   5       24.53       25.39        3.66 o   0.3523E-01
  -2  -6   5        2.68        0.14        2.81 o   0.1195E+00
  -1  -6   5        2.37        5.27        2.97 o   0.9118E-01
   0  -6   5      833.64      680.18       14.59 o   0.3310E-03
   1  -6   5       -0.49        0.25        1.70 o   0.2991E-01
   2  -6   5     1861.88     2047.16       30.35 o   0.5000E-04
   3  -6   5      230.14      275.57       10.30 o   0.1844E-02
   4  -6   5      292.15      372.93       10.59 o   0.1205E-02
   5  -6   5       96.47      108.42        7.21 o   0.6560E-02
   6  -6   5        2.84        0.55        2.46 o   0.1492E+00
   7  -6   5        2.80        3.38        2.99 o   0.9518E-01
   8  -6   5        1.60        1.41        2.55 o   0.1389E+00
   9  -6   5      301.62      270.39        9.72 o   0.1686E-02
 -10  -5   5       15.98        8.88        4.40 o   0.3949E-01
  -9  -5   5       99.87      118.76        7.49 o   0.5940E-02
  -8  -5   5     1099.92     1124.76       25.84 o   0.1444E-03
  -7  -5   5      150.03      162.31        8.03 o   0.3912E-02
  -6  -5   5     3824.34     3949.25       72.07 o   0.1294E-04
  -5  -5   5       45.37       46.52        5.30 o   0.1667E-01
  -4  -5   5     7519.73     7446.70       90.14 o   0.3726E-05
  -3  -5   5        1.64        1.69        2.79 o   0.1160E+00
  -2  -5   5      173.10      200.10        6.79 o   0.3272E-02
  -1  -5   5        0.35        2.22        2.39 o   0.7566E-02
   0  -5   5        6.46        3.57        2.19 o   0.1426E+00
   1  -5   5       18.03       11.25        2.65 o   0.6961E-01
   2  -5   5       20.93       27.96        4.26 o   0.2995E-01
   3  -5   5       50.61       62.34        5.10 o   0.1433E-01
   4  -5   5      946.23     1115.72       18.78 o   0.1661E-03
   5  -5   5       19.33       19.95        4.32 o   0.3346E-01
   6  -5   5       -7.67        1.35        6.02 o   0.2636E-01
   7  -5   5       -2.59        0.04        2.85 o   0.1168E+00
   8  -5   5       28.36       27.20        3.67 o   0.3311E-01
   9  -5   5       15.57       14.37        3.42 o   0.5054E-01
  10  -5   5      933.88      843.28       15.97 o   0.2389E-03
 -11  -4   5       36.06       48.21        5.60 o   0.1626E-01
 -10  -4   5      212.82      265.34       11.66 o   0.1862E-02
  -9  -4   5       27.94       37.00        6.59 o   0.1539E-01
  -8  -4   5      318.59      308.45       10.90 o   0.1397E-02
  -7  -4   5      245.46      266.72       15.38 o   0.1490E-02
  -6  -4   5     1279.31     1404.03       25.18 o   0.1017E-03
  -5  -4   5      107.93      110.66        6.70 o   0.6534E-02
  -4  -4   5       89.21       78.01        5.93 o   0.9530E-02
  -3  -4   5       22.73       24.84        2.80 o   0.4516E-01
  -2  -4   5     1548.44     1624.34       23.29 o   0.7651E-04
  -1  -4   5       -1.54        0.04        2.03 o   0.2279E+00
   0  -4   5      300.89      355.83        7.22 o   0.1354E-02
   1  -4   5        9.40        7.19        2.02 o   0.1223E+00
   2  -4   5     2281.10     1932.25       27.70 o   0.4747E-04
   3  -4   5       14.44       13.89        2.69 o   0.6732E-01
   4  -4   5      189.99      232.32        7.83 o   0.2595E-02
   5  -4   5      231.43      266.40       12.16 o   0.1759E-02
   6  -4   5      101.07      135.87        8.69 o   0.4846E-02
   7  -4   5       31.08       39.77        4.08 o   0.2458E-01
   8  -4   5       58.64       65.43        4.75 o   0.1397E-01
   9  -4   5       -1.47        2.26        4.04 o   0.3178E-01
  10  -4   5       11.32       14.59        2.77 o   0.6661E-01
 -11  -3   5        6.14        5.67        3.93 o   0.5444E-01
 -10  -3   5       80.81      101.65        8.14 o   0.6554E-02
  -9  -3   5      108.80      120.17       10.14 o   0.4527E-02
  -8  -3   5        1.51        0.39        3.38 o   0.6886E-01
  -7  -3   5       68.69       73.81        6.20 o   0.1030E-01
  -6  -3   5     1001.48     1010.15       19.22 o   0.1814E-03
  -5  -3   5      198.28      205.42        7.57 o   0.2904E-02
  -4  -3   5     5430.18     5601.45       46.91 o   0.6843E-05
  -3  -3   5       46.26       48.41        3.45 o   0.2211E-01
  -2  -3   5    10389.86     9755.07       80.31 o   0.2137E-05
  -1  -3   5        3.75        3.42        2.31 o   0.1412E+00
   0  -3   5        4.01        0.92        2.42 o   0.1472E+00
   1  -3   5       17.41       16.72        2.33 o   0.6703E-01
   2  -3   5     1031.17      980.17       13.14 o   0.1912E-03
   3  -3   5      121.38      111.48        4.65 o   0.7278E-02
   4  -3   5      191.49      175.40        7.59 o   0.3398E-02
   5  -3   5      162.31      172.74        9.88 o   0.3220E-02
   6  -3   5      179.48      222.88       11.00 o   0.2377E-02
   7  -3   5       99.17      100.79       11.10 o   0.4603E-02
   8  -3   5      239.95      275.65        9.06 o   0.1889E-02
   9  -3   5        6.29        2.26        4.41 o   0.4712E-01
  10  -3   5        7.97        0.72        5.06 o   0.3687E-01
 -11  -2   5       -9.50        0.21        3.98 o   0.5712E-01
 -10  -2   5       55.92       71.79        5.98 o   0.1134E-01
  -9  -2   5       67.98       74.09        6.21 o   0.1032E-01
  -8  -2   5     1279.20     1331.20       20.15 o   0.1115E-03
  -7  -2   5        6.13        3.02        3.43 o   0.7235E-01
  -6  -2   5      159.33      177.17        7.26 o   0.3705E-02
  -5  -2   5       78.90       81.88        4.80 o   0.1088E-01
  -4  -2   5      666.55      716.20       10.39 o   0.3706E-03
  -3  -2   5       91.53       91.69        3.81 o   0.1028E-01
  -2  -2   5     4907.41     4846.36       38.69 o   0.8866E-05
  -1  -2   5       48.90       40.58        7.29 o   0.1208E-01
   0  -2   5     2473.61     2370.43       53.49 o   0.3269E-04
   1  -2   5       -2.41        0.08        2.66 o   0.1330E+00
   2  -2   5      716.78      718.98       10.63 o   0.3524E-03
   3  -2   5      183.92      178.61        6.40 o   0.3605E-02
   4  -2   5     3495.13     3241.70       42.31 o   0.1843E-04
   5  -2   5       64.13       62.42        5.43 o   0.1283E-01
   6  -2   5      237.87      227.99       15.34 o   0.1688E-02
   7  -2   5       -3.63        0.09        4.37 o   0.5067E-01
   8  -2   5       18.97       24.31        3.29 o   0.4178E-01
   9  -2   5       65.69       47.99        9.02 o   0.8277E-02
  10  -2   5       77.94       73.27        6.68 o   0.9396E-02
  11  -2   5       11.40       10.13        3.21 o   0.6304E-01
 -11  -1   5      273.62      241.25       10.98 o   0.1873E-02
 -10  -1   5      351.89      361.74       12.78 o   0.1079E-02
  -9  -1   5        1.12        7.56        3.04 o   0.1536E-01
  -8  -1   5       77.65       88.46        7.64 o   0.7562E-02
  -7  -1   5      160.42      174.01        8.73 o   0.3450E-02
  -6  -1   5       21.60       22.11        3.59 o   0.3894E-01
  -5  -1   5       13.36       17.51        2.70 o   0.6169E-01
  -4  -1   5      365.94      362.43        7.84 o   0.1182E-02
  -3  -1   5      113.93      103.93        5.11 o   0.7664E-02
  -2  -1   5     1386.29     1437.61       21.71 o   0.9583E-04
  -1  -1   5       75.31       74.68        4.62 o   0.1204E-01
   0  -1   5     7076.54     6712.32      111.68 o   0.4337E-05
   1  -1   5       -2.04        2.74        3.26 o   0.8416E-01
   2  -1   5     2271.06     2009.15       30.23 o   0.4513E-04
   3  -1   5      404.68      357.33       10.13 o   0.1085E-02
   4  -1   5     4063.63     3921.25       41.58 o   0.1315E-04
   5  -1   5      514.50      471.58       16.40 o   0.6296E-03
   6  -1   5     1519.96     1607.01       40.26 o   0.7238E-04
   7  -1   5       35.12       37.54        5.41 o   0.1883E-01
   8  -1   5       32.93       27.77        4.20 o   0.2802E-01
   9  -1   5       20.05        5.84        6.28 o   0.2218E-01
  10  -1   5      455.02      470.89       13.63 o   0.7096E-03
  11  -1   5       21.08       13.62        3.82 o   0.4253E-01
 -11   0   5     1466.98     1315.70       34.32 o   0.9601E-04
 -10   0   5      893.30      877.78       20.66 o   0.2255E-03
  -9   0   5      256.14      259.47        8.12 o   0.2010E-02
  -8   0   5      216.91      261.90       12.39 o   0.1811E-02
  -7   0   5        1.99        0.36        3.76 o   0.6857E-01
  -6   0   5     1057.71      984.19       21.20 o   0.1781E-03
  -5   0   5       11.44       10.92        2.90 o   0.6999E-01
  -4   0   5       34.06       33.52        3.64 o   0.2888E-01
  -3   0   5       25.10       18.67        2.85 o   0.4975E-01
  -2   0   5     1364.66     1228.83       32.02 o   0.1098E-03
  -1   0   5       25.03       25.19        4.18 o   0.3079E-01
   0   0   5     8611.72     8057.81       87.21 o   0.3088E-05
   1   0   5        1.75        1.06        2.81 o   0.1171E+00
   2   0   5     1804.93     1657.57       29.99 o   0.6629E-04
   3   0   5       19.32       12.00        2.20 o   0.7877E-01
   4   0   5     5601.14     5246.31       53.38 o   0.7255E-05
   5   0   5      130.27      130.99        7.11 o   0.5208E-02
   6   0   5     1824.45     1835.46       30.59 o   0.5803E-04
   7   0   5       69.39       70.64        6.28 o   0.1045E-01
   8   0   5       37.06       43.67        4.53 o   0.2071E-01
   9   0   5       73.12       75.90        7.71 o   0.8243E-02
  10   0   5      188.87      195.78        9.02 o   0.2885E-02
  11   0   5      125.71      113.64       11.90 o   0.3815E-02
 -11   1   5      238.36      215.99       10.65 o   0.2218E-02
 -10   1   5     1715.75     1671.29       29.83 o   0.6769E-04
  -9   1   5      460.69      463.96       11.00 o   0.7519E-03
  -8   1   5      992.36     1099.05       27.17 o   0.1550E-03
  -7   1   5       52.86       45.47        8.36 o   0.9656E-02
  -6   1   5       22.22        6.90        4.14 o   0.4238E-01
  -5   1   5      272.28      248.88        9.32 o   0.1946E-02
  -4   1   5      134.08      120.74        4.91 o   0.6405E-02
  -3   1   5       -1.24        0.44        2.51 o   0.1521E+00
  -2   1   5      674.00      636.19       14.40 o   0.4078E-03
  -1   1   5       15.41       15.78        2.93 o   0.5812E-01
   0   1   5     9633.01     9126.11       74.85 o   0.2454E-05
   1   1   5        9.87        7.71        2.92 o   0.7749E-01
   2   1   5     5465.50     4934.11       50.11 o   0.7996E-05
   3   1   5       90.87       77.39        4.62 o   0.1091E-01
   4   1   5       29.72       19.52        4.01 o   0.3362E-01
   5   1   5      160.80      156.94        8.00 o   0.3919E-02
   6   1   5     4069.01     3935.07       60.98 o   0.1274E-04
   7   1   5       94.56      100.36        8.72 o   0.5960E-02
   8   1   5     2158.99     2208.64       30.89 o   0.4149E-04
   9   1   5        1.07        4.58        3.93 o   0.1476E-01
  10   1   5       74.67       71.55        5.88 o   0.1071E-01
  11   1   5       36.69       24.95        7.11 o   0.1465E-01
 -11   2   5      169.66      152.48        8.43 o   0.3812E-02
 -10   2   5      376.97      359.86       11.88 o   0.1071E-02
  -9   2   5     1099.25     1086.43       22.08 o   0.1543E-03
  -8   2   5      855.12      914.51       19.48 o   0.2228E-03
  -7   2   5      321.18      330.49       17.88 o   0.1031E-02
  -6   2   5      233.23      276.22       10.06 o   0.1844E-02
  -5   2   5       66.47       52.72        4.69 o   0.1544E-01
  -4   2   5     1669.90     1508.99       18.75 o   0.8111E-04
  -3   2   5       12.68       12.22        2.32 o   0.8291E-01
  -2   2   5       45.67       42.59        3.85 o   0.2238E-01
  -1   2   5      339.90      323.79        8.99 o   0.1357E-02
   0   2   5      845.68      813.53       12.88 o   0.2717E-03
   1   2   5      200.68      188.75        8.53 o   0.2975E-02
   2   2   5     5090.27     4413.42       49.97 o   0.9649E-05
   3   2   5        0.54        1.05        1.53 o   0.4472E-01
   4   2   5      578.04      524.39       13.09 o   0.5608E-03
   5   2   5      100.27       96.66        6.16 o   0.7746E-02
   6   2   5     1865.06     1944.95       37.29 o   0.5198E-04
   7   2   5      741.16      775.10       23.18 o   0.2787E-03
   8   2   5      268.23      258.93       10.06 o   0.1848E-02
   9   2   5      384.32      380.82       12.55 o   0.9891E-03
  10   2   5      466.17      454.84       13.58 o   0.7283E-03
 -11   3   5        1.18        3.26        2.86 o   0.4253E-01
 -10   3   5      177.78      165.78        8.09 o   0.3582E-02
  -9   3   5      570.81      581.56       15.42 o   0.4872E-03
  -8   3   5     2012.64     2088.83       31.73 o   0.4629E-04
  -7   3   5      419.55      459.18       17.41 o   0.6985E-03
  -6   3   5      524.77      634.36       18.78 o   0.4374E-03
  -5   3   5       52.21       60.82        3.84 o   0.1722E-01
  -4   3   5     1105.19      900.80       15.34 o   0.1989E-03
  -3   3   5      209.40      206.15        5.56 o   0.3043E-02
  -2   3   5     4083.09     3825.96       44.33 o   0.1348E-04
  -1   3   5      122.78      116.41        4.90 o   0.6863E-02
   0   3   5     3745.89     3679.22       34.88 o   0.1515E-04
   1   3   5      202.14      181.99        5.86 o   0.3470E-02
   2   3   5     7898.04     7068.88       69.37 o   0.3895E-05
   3   3   5       16.33       12.32        2.89 o   0.6341E-01
   4   3   5     2721.86     2569.44       33.96 o   0.2947E-04
   5   3   5        4.09        6.61        3.78 o   0.5806E-01
   6   3   5      105.47      108.64        7.41 o   0.6295E-02
   7   3   5      100.59      101.08        6.94 o   0.6979E-02
   8   3   5     1793.74     1842.44       33.66 o   0.5759E-04
   9   3   5       40.41       41.99        4.85 o   0.1948E-01
  10   3   5      640.31      619.57       18.31 o   0.4095E-03
 -11   4   5       12.71       15.88        2.66 o   0.6575E-01
 -10   4   5       16.86       14.83        3.41 o   0.4956E-01
  -9   4   5      194.95      205.30        8.77 o   0.2770E-02
  -8   4   5      830.03      901.77       17.53 o   0.2336E-03
  -7   4   5     1084.58     1135.16       35.36 o   0.1326E-03
  -6   4   5     1920.80     2079.22       28.88 o   0.4834E-04
  -5   4   5      340.04      360.80        9.11 o   0.1207E-02
  -4   4   5       47.68       58.37        4.03 o   0.1769E-01
  -3   4   5        2.17        0.68        2.34 o   0.1648E+00
  -2   4   5       54.71       37.01        4.42 o   0.2063E-01
  -1   4   5      554.41      527.40       11.02 o   0.5870E-03
   0   4   5     1780.93     1679.54       29.53 o   0.6594E-04
   1   4   5      254.88      239.62        8.66 o   0.2137E-02
   2   4   5    10078.23     9349.17       87.07 o   0.2296E-05
   3   4   5       -0.13        4.43        4.35 o   0.6947E-03
   4   4   5       55.25       61.49        5.80 o   0.1276E-01
   5   4   5      113.26      131.34        9.34 o   0.4555E-02
   6   4   5       42.59       57.63        7.62 o   0.1041E-01
   7   4   5       66.44       66.58        6.85 o   0.1009E-01
   8   4   5      592.10      579.86       21.16 o   0.4358E-03
   9   4   5       36.54       38.71        5.72 o   0.1736E-01
  10   4   5      147.82      141.17        6.58 o   0.4851E-02
 -11   5   5        1.77        0.29        3.88 o   0.5494E-01
 -10   5   5       53.75       53.22        4.12 o   0.1792E-01
  -9   5   5        7.08        8.82        2.89 o   0.7958E-01
  -8   5   5      655.80      722.42       18.56 o   0.3411E-03
  -7   5   5      118.38      124.08        7.81 o   0.5311E-02
  -6   5   5     2161.22     2294.42       29.31 o   0.3963E-04
  -5   5   5      583.91      615.16       14.74 o   0.4567E-03
  -4   5   5     1426.07     1544.16       26.10 o   0.8468E-04
  -3   5   5      195.50      175.20        8.59 o   0.3190E-02
  -2   5   5      712.52      567.51       23.76 o   0.3831E-03
  -1   5   5      385.79      346.91       16.60 o   0.9591E-03
   0   5   5     5857.76     5627.53       72.16 o   0.6344E-05
   1   5   5      156.60      157.20        8.87 o   0.3737E-02
   2   5   5     2657.21     2733.37       37.55 o   0.2746E-04
   3   5   5       79.63       72.65        6.12 o   0.1008E-01
   4   5   5      746.61      765.45       22.49 o   0.2839E-03
   5   5   5        4.11        2.08        4.16 o   0.5359E-01
   6   5   5      633.77      695.39       22.24 o   0.3441E-03
   7   5   5        4.23        1.43        5.27 o   0.3458E-01
   8   5   5        2.38        0.56        6.07 o   0.1658E-01
   9   5   5       92.88       88.36        7.54 o   0.7292E-02
  10   5   5      100.10       96.44       10.35 o   0.5054E-02
 -10   6   5        6.35        0.71        2.43 o   0.1393E+00
  -9   6   5      319.87      320.66       13.35 o   0.1243E-02
  -8   6   5      394.04      446.20       13.84 o   0.8040E-03
  -7   6   5      224.78      268.16       10.17 o   0.1917E-02
  -6   6   5       27.99       27.99        3.76 o   0.3205E-01
  -5   6   5      176.46      195.98        8.53 o   0.3039E-02
  -4   6   5      703.78      774.60       18.32 o   0.3041E-03
  -3   6   5      210.38      223.96       11.24 o   0.2209E-02
  -2   6   5       24.09       23.00        5.58 o   0.2224E-01
  -1   6   5       21.88       24.57        4.97 o   0.2584E-01
   0   6   5     1678.21     1533.13       40.00 o   0.7198E-04
   1   6   5      337.00      328.53       13.47 o   0.1181E-02
   2   6   5     1285.74     1317.10       25.12 o   0.1097E-03
   3   6   5       42.30       50.86        4.83 o   0.1755E-01
   4   6   5     2520.84     2528.59       47.23 o   0.3046E-04
   5   6   5      114.72      121.19        9.67 o   0.4636E-02
   6   6   5       24.71       31.16        5.09 o   0.2283E-01
   7   6   5       12.66       10.73        9.58 o   0.1023E-01
   8   6   5      386.85      388.58       18.45 o   0.8214E-03
   9   6   5       21.06       17.55        3.83 o   0.3958E-01
 -10   7   5        5.05        7.55        2.80 o   0.8850E-01
  -9   7   5        4.97        5.18        4.13 o   0.5096E-01
  -8   7   5      402.47      407.01       19.05 o   0.7608E-03
  -7   7   5      814.15      916.28       28.56 o   0.2074E-03
  -6   7   5      136.75      191.72        8.10 o   0.3478E-02
  -5   7   5      275.60      296.28        9.80 o   0.1608E-02
  -4   7   5      241.91      271.31       10.98 o   0.1782E-02
  -3   7   5       58.32       45.54        6.47 o   0.1295E-01
  -2   7   5      402.22      405.86       19.86 o   0.7454E-03
  -1   7   5       30.67       34.63        5.89 o   0.1791E-01
   0   7   5       88.87       89.82       15.66 o   0.3071E-02
   1   7   5      125.65      126.29        8.97 o   0.4671E-02
   2   7   5     1115.89     1115.92       27.94 o   0.1420E-03
   3   7   5      123.98      119.56       11.45 o   0.3894E-02
   4   7   5     2131.26     2132.40       43.08 o   0.4204E-04
   5   7   5       16.99       10.76        5.18 o   0.2967E-01
   6   7   5       22.21       18.33        9.15 o   0.1053E-01
   7   7   5       17.06       23.97        7.50 o   0.1453E-01
   8   7   5       30.96       26.55        4.80 o   0.2486E-01
  -9   8   5        6.65        7.60        4.31 o   0.4488E-01
  -8   8   5        0.86        0.28        1.92 o   0.1844E-01
  -7   8   5       82.37       66.82       12.98 o   0.4409E-02
  -6   8   5     1353.03     1491.75       51.18 o   0.7736E-04
  -5   8   5       82.45      132.28        7.61 o   0.5710E-02
  -4   8   5      563.26      590.14       13.90 o   0.4933E-03
  -3   8   5       27.65       23.19        4.11 o   0.3172E-01
  -2   8   5      152.65      151.12       10.40 o   0.3485E-02
  -1   8   5       45.76       46.39        6.18 o   0.1427E-01
   0   8   5       95.92       87.16       10.89 o   0.5030E-02
   1   8   5      118.89      101.34       11.36 o   0.4290E-02
   2   8   5       28.89       13.55        6.22 o   0.2024E-01
   3   8   5       17.88       14.53        3.51 o   0.4783E-01
   4   8   5     1935.12     1861.10       49.02 o   0.5084E-04
   5   8   5       54.90       75.82       13.69 o   0.4130E-02
   6   8   5     1578.87     2025.17       62.87 o   0.4747E-04
   7   8   5       15.86        1.48        8.75 o   0.1255E-01
   8   8   5      121.13       94.34       11.85 o   0.4178E-02
  -8   9   5        6.65       11.66        4.61 o   0.3769E-01
  -7   9   5       -4.85        2.41        6.36 o   0.2377E-01
  -6   9   5       27.63       34.13        8.28 o   0.1127E-01
  -5   9   5      695.11      735.47       25.65 o   0.2937E-03
  -4   9   5       20.26       35.67        6.58 o   0.1607E-01
  -3   9   5      611.56      630.46       17.89 o   0.4140E-03
  -2   9   5        8.46       10.41        2.98 o   0.7117E-01
  -1   9   5       42.82       51.74        4.28 o   0.1892E-01
   0   9   5      115.62      125.00        6.91 o   0.5726E-02
   1   9   5       69.74       62.27        7.08 o   0.9956E-02
   2   9   5      234.68      233.79       15.69 o   0.1639E-02
   3   9   5       -9.27        7.36        9.04 o   0.1165E-01
   4   9   5       23.79       31.22        8.35 o   0.1146E-01
   5   9   5       17.20       20.63        8.71 o   0.1150E-01
   6   9   5      430.92      378.32       27.40 o   0.6018E-03
   7   9   5       -5.60        1.31        6.55 o   0.2260E-01
  -7  10   5        6.92        4.77        5.17 o   0.3385E-01
  -6  10   5       52.41       57.14        9.50 o   0.7640E-02
  -5  10   5       41.49       36.40        6.68 o   0.1439E-01
  -4  10   5     1180.48     1221.19       33.58 o   0.1188E-03
  -3  10   5       35.86       28.81        7.14 o   0.1420E-01
  -2  10   5      927.18      977.09       21.83 o   0.1928E-03
  -1  10   5      417.15      412.09       15.08 o   0.8238E-03
   0  10   5       37.63       32.07        6.04 o   0.1717E-01
   1  10   5      387.43      380.00       13.87 o   0.9523E-03
   2  10   5       33.35       36.42        7.17 o   0.1350E-01
   3  10   5      140.47      136.14       16.99 o   0.2266E-02
   4  10   5      363.02      407.81       25.78 o   0.6392E-03
   5  10   5       -1.96        2.55        6.61 o   0.8025E-02
   6  10   5       97.82       80.49       11.35 o   0.4882E-02
  -5  11   5       82.69       85.26        7.23 o   0.7956E-02
  -4  11   5      106.25      105.98       12.87 o   0.3731E-02
  -3  11   5      326.30      336.82       22.83 o   0.8392E-03
  -2  11   5      134.71      133.01       10.62 o   0.3855E-02
  -1  11   5      512.96      519.41       17.68 o   0.5577E-03
   0  11   5      798.20      813.89       22.06 o   0.2571E-03
   1  11   5       11.80       11.67        3.93 o   0.4608E-01
   2  11   5     1123.13     1042.26       32.72 o   0.1462E-03
   3  11   5       53.35       56.78        7.35 o   0.1053E-01
   4  11   5       70.23       76.18        7.42 o   0.8610E-02
   5  11   5       21.37       27.03        4.40 o   0.2912E-01
  -4  12   5       38.99       36.38        6.55 o   0.1489E-01
  -3  12   5        9.46        3.93        6.14 o   0.2463E-01
  -2  12   5      429.70      430.63       15.23 o   0.7747E-03
  -1  12   5        0.83        2.91        2.09 o   0.1295E-01
   0  12   5      537.57      530.55       18.92 o   0.5203E-03
   1  12   5      432.27      415.52       25.27 o   0.6032E-03
   2  12   5      149.95      146.87       14.47 o   0.2623E-02
   3  12   5      174.11      168.18       14.10 o   0.2417E-02
  -1 -12   6      125.11      128.93       12.30 o   0.3476E-02
   0 -12   6      203.89      177.31       15.47 o   0.2045E-02
   1 -12   6      454.92      436.03       22.22 o   0.6232E-03
   2 -12   6        3.50       15.39        3.36 o   0.5776E-01
  -5 -11   6       -0.92        1.90        2.12 o   0.1223E-01
  -4 -11   6       -3.60        1.31        5.04 o   0.3780E-01
  -3 -11   6        2.88        1.76        4.04 o   0.5749E-01
  -2 -11   6      188.07      217.91       11.06 o   0.2372E-02
  -1 -11   6       -0.81        0.27        2.29 o   0.9110E-02
   0 -11   6      269.57      277.25       14.93 o   0.1423E-02
   1 -11   6       40.60       32.22        6.56 o   0.1528E-01
   2 -11   6      660.90      659.50       22.24 o   0.3554E-03
   3 -11   6      187.06      188.36       10.73 o   0.2718E-02
   4 -11   6      124.41      118.74        8.21 o   0.5199E-02
   5 -11   6       31.24       31.05        3.93 o   0.2866E-01
  -6 -10   6        3.65        6.24        4.51 o   0.4333E-01
  -5 -10   6       31.10       27.30        6.99 o   0.1509E-01
  -4 -10   6       35.13       22.63        6.06 o   0.1888E-01
  -3 -10   6       48.18       55.37        6.71 o   0.1197E-01
  -2 -10   6      187.41      206.96       11.45 o   0.2428E-02
  -1 -10   6       48.88       60.13        6.16 o   0.1254E-01
   0 -10   6      414.66      433.88       19.84 o   0.6947E-03
   1 -10   6        6.46        4.73        4.39 o   0.4567E-01
   2 -10   6      468.20      470.48       16.24 o   0.6652E-03
   3 -10   6      219.56      215.98       13.43 o   0.1996E-02
   4 -10   6      123.55      132.74        9.61 o   0.4318E-02
   5 -10   6      125.34      134.16        8.72 o   0.4573E-02
   6 -10   6      129.82      130.23        6.60 o   0.5433E-02
  -8  -9   6     2945.91     2951.67       48.14 o   0.2287E-04
  -7  -9   6       64.81       69.57       13.21 o   0.4377E-02
  -6  -9   6      596.31      642.25       22.73 o   0.3806E-03
  -5  -9   6       10.31        4.08        4.75 o   0.3888E-01
  -4  -9   6       39.39       40.87        6.51 o   0.1443E-01
  -3  -9   6       82.79       88.68        7.11 o   0.7895E-02
  -2  -9   6      300.84      319.87       14.12 o   0.1247E-02
  -1  -9   6       10.86        8.90        3.15 o   0.6687E-01
   0  -9   6        5.22        0.46        2.91 o   0.1054E+00
   1  -9   6       73.35       80.54        7.66 o   0.8045E-02
   2  -9   6       83.03      100.80        6.73 o   0.7536E-02
   3  -9   6       84.97      114.72        9.20 o   0.5393E-02
   4  -9   6      203.34      210.82       13.50 o   0.2078E-02
   5  -9   6        7.25       10.05        4.60 o   0.3860E-01
   6  -9   6      387.24      411.43       16.45 o   0.8240E-03
   7  -9   6        8.88       13.52        3.33 o   0.5724E-01
  -9  -8   6       67.62       64.41        7.73 o   0.9024E-02
  -8  -8   6      326.77      293.87       16.35 o   0.1186E-02
  -7  -8   6       92.25       92.78       10.45 o   0.5171E-02
  -6  -8   6       -0.69        7.71        2.70 o   0.4433E-02
  -5  -8   6       -4.20        3.91        5.86 o   0.2757E-01
  -4  -8   6        9.10        3.51        3.98 o   0.5391E-01
  -3  -8   6       -1.47        4.84        3.09 o   0.3070E-01
  -2  -8   6       18.70       27.32        3.54 o   0.3687E-01
  -1  -8   6        2.95        2.18        3.12 o   0.9137E-01
   0  -8   6       13.21       14.61        4.16 o   0.4003E-01
   1  -8   6       29.74       32.91        6.27 o   0.1688E-01
   2  -8   6        4.96        6.78        3.31 o   0.7108E-01
   3  -8   6       96.04      113.89        5.29 o   0.7471E-02
   4  -8   6      429.76      480.81       10.97 o   0.7508E-03
   5  -8   6       50.71       62.60        6.22 o   0.1210E-01
   6  -8   6        5.89        0.54        4.16 o   0.5413E-01
   7  -8   6      103.34      105.67        5.49 o   0.7621E-02
   8  -8   6       30.25       38.15        3.42 o   0.2888E-01
  -9  -7   6       18.08       15.87        5.46 o   0.2559E-01
  -8  -7   6      385.15      341.02       19.94 o   0.8699E-03
  -7  -7   6       23.72       24.57        5.67 o   0.2150E-01
  -6  -7   6     2955.46     2995.69       53.24 o   0.2216E-04
  -5  -7   6      120.49      128.64        5.85 o   0.5958E-02
  -4  -7   6      862.36      879.22       20.99 o   0.2289E-03
  -3  -7   6        7.02        5.18        2.91 o   0.8766E-01
  -2  -7   6     1005.07     1054.68       25.53 o   0.1638E-03
  -1  -7   6       16.44       12.64        3.59 o   0.4883E-01
   0  -7   6      940.31      996.12       20.58 o   0.1892E-03
   1  -7   6       87.11       87.56        7.62 o   0.7393E-02
   2  -7   6      260.43      267.20       11.28 o   0.1734E-02
   3  -7   6      220.19      248.07       10.57 o   0.2046E-02
   4  -7   6      168.38      211.34        9.35 o   0.2767E-02
   5  -7   6       -1.81        4.85        3.58 o   0.6795E-01
   6  -7   6       16.74       20.64        5.14 o   0.2672E-01
   7  -7   6       -3.54        1.62        3.55 o   0.7299E-01
   8  -7   6       49.36       49.19        3.67 o   0.2066E-01
   9  -7   6        0.63        0.31        1.12 o   0.1569E+00
 -10  -6   6        4.72       16.52        4.37 o   0.3876E-01
  -9  -6   6        8.45        9.45        4.97 o   0.3393E-01
  -8  -6   6       95.03       97.60        8.73 o   0.6039E-02
  -7  -6   6       -0.85        0.02        2.57 o   0.5693E-02
  -6  -6   6     1546.94     1653.78       27.21 o   0.7377E-04
  -5  -6   6       11.80       10.73        3.49 o   0.5535E-01
  -4  -6   6      186.88      216.23        9.35 o   0.2612E-02
  -3  -6   6       37.28       43.67        4.07 o   0.2247E-01
  -2  -6   6     1052.62     1079.25       25.03 o   0.1561E-03
  -1  -6   6       83.39       81.48        6.05 o   0.9334E-02
   0  -6   6        9.05        2.54        2.91 o   0.9232E-01
   1  -6   6      265.94      264.16        9.28 o   0.1866E-02
   2  -6   6     1194.33     1205.36       23.83 o   0.1284E-03
   3  -6   6       51.24       51.47        4.98 o   0.1623E-01
   4  -6   6     2292.56     2358.87       36.97 o   0.3624E-04
   5  -6   6       16.32       23.10        4.21 o   0.3359E-01
   6  -6   6       35.68       43.88        3.91 o   0.2331E-01
   7  -6   6        2.77        4.22        2.70 o   0.1091E+00
   8  -6   6        7.05        5.93        2.94 o   0.8481E-01
   9  -6   6       10.24       11.91        2.74 o   0.7356E-01
 -10  -5   6       -1.15        2.18        5.23 o   0.7074E-02
  -9  -5   6       12.27       20.62        4.21 o   0.3607E-01
  -8  -5   6       36.28       28.96        5.89 o   0.1844E-01
  -7  -5   6        1.59        0.19        3.21 o   0.9390E-01
  -6  -5   6       80.88       72.07        7.95 o   0.7991E-02
  -5  -5   6       44.01       49.55        5.12 o   0.1681E-01
  -4  -5   6      689.69      737.60       17.37 o   0.3286E-03
  -3  -5   6       11.41       12.43        3.13 o   0.6127E-01
  -2  -5   6       89.87       91.68        6.79 o   0.7830E-02
  -1  -5   6      148.93      164.91        7.42 o   0.4019E-02
   0  -5   6     4543.14     4187.65       46.19 o   0.1119E-04
   1  -5   6      325.08      329.91        8.92 o   0.1364E-02
   2  -5   6     3704.79     3749.05       41.61 o   0.1480E-04
   3  -5   6      159.89      167.88        8.20 o   0.3676E-02
   4  -5   6      683.08      710.96       15.82 o   0.3507E-03
   5  -5   6      658.73      707.76       21.41 o   0.3347E-03
   6  -5   6      121.29      113.63        5.86 o   0.6590E-02
   7  -5   6        7.97        6.02        2.89 o   0.8484E-01
   8  -5   6        9.48       15.28        3.13 o   0.5860E-01
   9  -5   6       -0.63        0.68        1.89 o   0.1970E-01
  10  -5   6       15.00       17.12        2.37 o   0.6781E-01
 -11  -4   6       77.08       73.32        9.21 o   0.6840E-02
 -10  -4   6      356.75      362.20       14.17 o   0.1029E-02
  -9  -4   6       50.05       57.11        5.92 o   0.1329E-01
  -8  -4   6       24.82       28.83        3.60 o   0.3371E-01
  -7  -4   6       -1.84        3.78        5.38 o   0.1583E-01
  -6  -4   6      325.85      336.14       12.28 o   0.1218E-02
  -5  -4   6        0.50        1.12        2.03 o   0.1456E-01
  -4  -4   6      231.57      174.35        8.21 o   0.3023E-02
  -3  -4   6        0.99        1.95        1.04 o   0.1091E+00
  -2  -4   6     1247.37     1175.29       20.95 o   0.1313E-03
  -1  -4   6        8.16       12.02        2.39 o   0.8784E-01
   0  -4   6     2326.90     2095.87       30.60 o   0.4224E-04
   1  -4   6       51.32       47.66        3.58 o   0.2120E-01
   2  -4   6     2389.57     1938.71       33.00 o   0.4518E-04
   3  -4   6      236.19      223.60        7.57 o   0.2471E-02
   4  -4   6     4595.09     4500.52       55.71 o   0.1002E-04
   5  -4   6        6.25        8.78        3.53 o   0.6047E-01
   6  -4   6     2725.54     2974.24       49.00 o   0.2366E-04
   7  -4   6       66.63       72.99        4.36 o   0.1313E-01
   8  -4   6      271.62      287.45        9.21 o   0.1706E-02
   9  -4   6       -2.82        0.27        4.00 o   0.6042E-01
  10  -4   6       31.75       30.80        3.45 o   0.3203E-01
 -11  -3   6      191.41      155.00       10.51 o   0.3132E-02
 -10  -3   6       46.90       35.46        6.72 o   0.1409E-01
  -9  -3   6       59.08       53.72        8.13 o   0.9361E-02
  -8  -3   6       31.10       25.78        3.84 o   0.3186E-01
  -7  -3   6       17.42       12.65        5.56 o   0.2585E-01
  -6  -3   6      255.93      277.08       12.34 o   0.1620E-02
  -5  -3   6       90.02      103.53        6.20 o   0.7635E-02
  -4  -3   6      516.94      524.56       11.67 o   0.6097E-03
  -3  -3   6        5.69        1.73        2.34 o   0.1435E+00
  -2  -3   6      533.29      541.23        9.65 o   0.5928E-03
  -1  -3   6       18.19       16.41        2.19 o   0.6996E-01
   0  -3   6      142.64      145.49        6.07 o   0.4935E-02
   1  -3   6       34.98       29.76        3.23 o   0.3325E-01
   2  -3   6     2967.10     2468.33       29.29 o   0.2946E-04
   3  -3   6      137.93      113.69        5.57 o   0.6342E-02
   4  -3   6       93.14      135.56        5.61 o   0.6355E-02
   5  -3   6      508.83      531.46       17.70 o   0.5476E-03
   6  -3   6      677.27      823.20       26.71 o   0.2598E-03
   7  -3   6      292.25      313.05       10.16 o   0.1469E-02
   8  -3   6      133.18      144.31        8.43 o   0.4357E-02
   9  -3   6      136.83      146.22        9.02 o   0.4094E-02
  10  -3   6       -1.55        2.60        2.63 o   0.1247E+00
 -11  -2   6       92.05       78.72        7.83 o   0.7516E-02
 -10  -2   6     1216.56     1209.74       25.10 o   0.1256E-03
  -9  -2   6       -1.17        2.51        4.90 o   0.9436E-02
  -8  -2   6     1581.05     1665.53       22.94 o   0.7326E-04
  -7  -2   6       -1.93        0.19        3.57 o   0.7628E-01
  -6  -2   6      161.31      153.89        8.42 o   0.3878E-02
  -5  -2   6       30.96       32.51        3.37 o   0.3178E-01
  -4  -2   6     7478.67     7073.13       65.72 o   0.4053E-05
  -3  -2   6       23.71       30.91        2.94 o   0.3832E-01
  -2  -2   6     1466.83     1399.05       18.24 o   0.9698E-04
  -1  -2   6        4.44        2.81        1.83 o   0.1988E+00
   0  -2   6      509.31      429.78       10.42 o   0.7794E-03
   1  -2   6       25.87       21.31        2.79 o   0.4730E-01
   2  -2   6     2090.14     1831.75       23.72 o   0.5431E-04
   3  -2   6      122.97       95.41        5.48 o   0.7665E-02
   4  -2   6     1398.01     1225.93       21.70 o   0.1154E-03
   5  -2   6       -2.03        1.54        3.21 o   0.8977E-01
   6  -2   6     1756.05     1919.03       45.01 o   0.5288E-04
   7  -2   6      185.59      193.18        7.47 o   0.3179E-02
   8  -2   6      471.88      491.29       22.68 o   0.5465E-03
   9  -2   6      181.48      196.96       11.02 o   0.2612E-02
  10  -2   6      186.73      171.28        8.22 o   0.3381E-02
 -11  -1   6       96.53       91.48        6.17 o   0.8175E-02
 -10  -1   6      121.10      114.66        6.35 o   0.6290E-02
  -9  -1   6      390.12      393.71       19.81 o   0.7765E-03
  -8  -1   6       60.09       72.67        4.28 o   0.1376E-01
  -7  -1   6      593.20      604.42       17.09 o   0.4469E-03
  -6  -1   6       11.62       12.03        3.15 o   0.6118E-01
  -5  -1   6       -0.56        0.29        1.58 o   0.4002E-01
  -4  -1   6      117.61      131.12        5.24 o   0.6177E-02
  -3  -1   6       92.61      101.69        3.81 o   0.9388E-02
  -2  -1   6     2667.26     2564.78       24.45 o   0.3039E-04
  -1  -1   6      109.47      106.03        5.67 o   0.7324E-02
   0  -1   6     7979.33     7208.35       77.94 o   0.3758E-05
   1  -1   6        8.11        6.81        3.60 o   0.5985E-01
   2  -1   6     1593.58     1279.62       25.41 o   0.9898E-04
   3  -1   6       47.26       46.28        4.15 o   0.2014E-01
   4  -1   6      147.33      125.68        7.29 o   0.5080E-02
   5  -1   6       12.11        4.90        4.41 o   0.4304E-01
   6  -1   6        8.92        6.01        4.38 o   0.4389E-01
   7  -1   6       72.35       94.89        9.22 o   0.6175E-02
   8  -1   6     1094.72     1182.31       25.32 o   0.1366E-03
   9  -1   6       72.39       73.61        8.82 o   0.7273E-02
  10  -1   6      127.19      120.29        6.20 o   0.6011E-02
 -11   0   6       37.99       30.54        4.31 o   0.2532E-01
 -10   0   6       89.83       91.04        5.81 o   0.8699E-02
  -9   0   6        2.65        4.17        3.38 o   0.7559E-01
  -8   0   6     1198.24     1183.87       21.45 o   0.1330E-03
  -7   0   6        1.23        5.88        3.19 o   0.1983E-01
  -6   0   6     7263.92     6840.77       68.94 o   0.4305E-05
  -5   0   6       44.26       41.32        3.88 o   0.2291E-01
  -4   0   6     1041.72     1126.70       18.60 o   0.1556E-03
  -3   0   6        6.05        3.73        1.96 o   0.1640E+00
  -2   0   6     6709.50     6200.11       59.15 o   0.5175E-05
  -1   0   6       98.66       82.96        5.99 o   0.8762E-02
   0   0   6     9229.54     8367.42       82.02 o   0.2815E-05
   1   0   6        3.78        0.05        2.02 o   0.2125E+00
   2   0   6     3256.61     2957.83       35.71 o   0.2186E-04
   3   0   6        4.76        3.10        1.86 o   0.1898E+00
   4   0   6        4.62        1.15        2.73 o   0.1166E+00
   5   0   6        2.59        5.61        3.25 o   0.7774E-01
   6   0   6        9.31       12.48        4.40 o   0.3926E-01
   7   0   6       54.41       61.79        8.78 o   0.8209E-02
   8   0   6      497.52      496.39       13.40 o   0.6446E-03
   9   0   6        9.81        9.80        4.40 o   0.4082E-01
  10   0   6       24.21       22.11        4.52 o   0.2963E-01
 -11   1   6      121.55      116.17        6.32 o   0.6223E-02
 -10   1   6     1306.65     1323.27       20.84 o   0.1103E-03
  -9   1   6       38.75       39.90        4.64 o   0.2098E-01
  -8   1   6      123.48      135.27        7.27 o   0.5117E-02
  -7   1   6        2.84        2.99        4.69 o   0.4274E-01
  -6   1   6        1.58        7.79        3.64 o   0.1470E-01
  -5   1   6      428.62      416.51       14.71 o   0.8118E-03
  -4   1   6      988.54      942.69       15.93 o   0.2031E-03
  -3   1   6      136.73      137.42        4.56 o   0.5774E-02
  -2   1   6       50.90       44.16        2.76 o   0.2524E-01
  -1   1   6        5.49        7.00        2.24 o   0.1198E+00
   0   1   6     5232.60     5052.44       42.58 o   0.8030E-05
   1   1   6       69.71       57.63        4.11 o   0.1563E-01
   2   1   6     3243.10     3137.42       27.47 o   0.2059E-04
   3   1   6       14.44       10.47        2.52 o   0.7903E-01
   4   1   6      956.06     1002.05       17.44 o   0.1906E-03
   5   1   6        2.94        0.76        3.16 o   0.9349E-01
   6   1   6      497.45      517.63       18.03 o   0.5639E-03
   7   1   6        4.99        2.79        3.79 o   0.6205E-01
   8   1   6        6.96        8.07        3.60 o   0.5879E-01
   9   1   6        4.95        4.85        3.27 o   0.7614E-01
  10   1   6      568.09      565.71       17.16 o   0.4890E-03
 -11   2   6        1.37        7.42        3.31 o   0.1625E-01
 -10   2   6      438.88      433.86       12.66 o   0.8058E-03
  -9   2   6      810.71      834.65       18.65 o   0.2572E-03
  -8   2   6      774.75      801.26       15.53 o   0.2850E-03
  -7   2   6      223.67      222.88       15.09 o   0.1774E-02
  -6   2   6        4.87        9.86        3.68 o   0.5631E-01
  -5   2   6       20.71       18.71        2.78 o   0.5326E-01
  -4   2   6     3136.05     2839.95       35.40 o   0.2357E-04
  -3   2   6      211.42      217.83        7.19 o   0.2710E-02
  -2   2   6     2071.25     2081.14       27.33 o   0.4628E-04
  -1   2   6      109.86       95.14        3.95 o   0.9124E-02
   0   2   6      295.99      347.09        8.61 o   0.1364E-02
   1   2   6        0.87        0.52        0.94 o   0.3020E+00
   2   2   6     4256.50     4301.99       37.79 o   0.1136E-04
   3   2   6       45.97       41.67        3.98 o   0.2220E-01
   4   2   6      175.65      217.80        7.53 o   0.2893E-02
   5   2   6      130.60      126.31        6.96 o   0.5416E-02
   6   2   6      250.61      270.55       13.14 o   0.1616E-02
   7   2   6       88.80       84.56        5.37 o   0.9620E-02
   8   2   6      386.73      390.52       14.67 o   0.9099E-03
   9   2   6       -0.91        4.57        1.70 o   0.1831E-01
  10   2   6      127.66      114.54        7.91 o   0.5407E-02
 -11   3   6       20.02       11.99        3.32 o   0.5232E-01
 -10   3   6        6.95        3.57        3.17 o   0.8081E-01
  -9   3   6      222.63      198.84        9.53 o   0.2578E-02
  -8   3   6     1974.83     2089.96       36.10 o   0.4618E-04
  -7   3   6      553.37      591.44       24.89 o   0.4100E-03
  -6   3   6     1445.96     1463.58       28.13 o   0.8890E-04
  -5   3   6       13.17       11.67        3.09 o   0.6222E-01
  -4   3   6        9.68        7.38        2.16 o   0.1136E+00
  -3   3   6       25.66       22.05        2.59 o   0.4894E-01
  -2   3   6      329.13      324.69        8.48 o   0.1396E-02
  -1   3   6      142.30      131.79        4.85 o   0.5787E-02
   0   3   6     3231.22     2738.53       28.20 o   0.2439E-04
   1   3   6        1.30        1.45        1.97 o   0.2191E+00
   2   3   6     4794.80     4786.86       62.25 o   0.8960E-05
   3   3   6        0.16        0.38        3.67 o   0.1383E-02
   4   3   6     2356.48     2515.42       31.71 o   0.3328E-04
   5   3   6        4.85        6.22        3.35 o   0.7073E-01
   6   3   6      329.65      374.03       12.93 o   0.1076E-02
   7   3   6        5.23        4.63        2.54 o   0.1130E+00
   8   3   6      191.16      186.90       10.38 o   0.2768E-02
   9   3   6       63.03       55.44        5.17 o   0.1426E-01
  10   3   6      157.85      139.98        8.07 o   0.4298E-02
 -11   4   6      401.00      374.02       13.95 o   0.9485E-03
 -10   4   6       13.10       12.25        2.97 o   0.6438E-01
  -9   4   6      130.52      127.77        8.44 o   0.4779E-02
  -8   4   6      748.46      797.51       20.77 o   0.2766E-03
  -7   4   6      718.09      785.21       24.06 o   0.2763E-03
  -6   4   6     2743.35     2858.96       40.61 o   0.2525E-04
  -5   4   6      575.93      602.09       12.94 o   0.4834E-03
  -4   4   6      242.49      307.04        7.82 o   0.1741E-02
  -3   4   6       67.98       59.27        4.16 o   0.1540E-01
  -2   4   6        0.74        3.25        1.33 o   0.4173E-01
  -1   4   6       -2.28        0.21        2.28 o   0.1774E+00
   0   4   6      697.09      676.10       13.48 o   0.3761E-03
   1   4   6      383.25      344.48       11.26 o   0.1130E-02
   2   4   6      816.09      857.85       16.12 o   0.2536E-03
   3   4   6       59.17       57.30        5.31 o   0.1403E-01
   4   4   6     2433.91     2580.46       43.59 o   0.3069E-04
   5   4   6       11.90       14.74        4.77 o   0.3308E-01
   6   4   6      571.78      676.08       20.82 o   0.3799E-03
   7   4   6       -3.98        1.50        3.70 o   0.6750E-01
   8   4   6     1286.26     1286.44       26.61 o   0.1119E-03
   9   4   6        1.21        1.47        4.25 o   0.1780E-01
  10   4   6      365.64      336.87       11.68 o   0.1171E-02
 -10   5   6      230.53      226.39        8.93 o   0.2342E-02
  -9   5   6       12.65       16.82        3.59 o   0.4670E-01
  -8   5   6      223.51      215.77       10.31 o   0.2323E-02
  -7   5   6      668.68      721.88       18.68 o   0.3366E-03
  -6   5   6     1368.89     1449.16       27.93 o   0.9273E-04
  -5   5   6      882.83      956.86       18.68 o   0.2085E-03
  -4   5   6     1689.80     1784.07       26.01 o   0.6397E-04
  -3   5   6        0.95        3.94        1.45 o   0.2916E-01
  -2   5   6      334.26      275.54       10.97 o   0.1505E-02
  -1   5   6       68.98       55.15        5.06 o   0.1415E-01
   0   5   6        9.84       10.14        2.55 o   0.8550E-01
   1   5   6       20.75       18.14        4.66 o   0.3079E-01
   2   5   6      618.13      502.80       14.52 o   0.5493E-03
   3   5   6        1.34        0.04        3.45 o   0.5122E-01
   4   5   6     2821.83     2860.72       42.99 o   0.2469E-04
   5   5   6        1.91        2.04        5.07 o   0.2188E-01
   6   5   6      382.97      427.32       14.72 o   0.8374E-03
   7   5   6       22.49       17.48        5.05 o   0.2745E-01
   8   5   6      834.29      854.97       28.37 o   0.2219E-03
   9   5   6       42.30       39.70        6.34 o   0.1487E-01
 -10   6   6        0.23        0.10        2.84 o   0.3836E-02
  -9   6   6        1.72        5.38        3.65 o   0.2289E-01
  -8   6   6       19.44       16.31        4.24 o   0.3607E-01
  -7   6   6      448.89      451.06       16.59 o   0.7009E-03
  -6   6   6     1311.03     1476.97       20.37 o   0.9616E-04
  -5   6   6      912.00      913.09       19.58 o   0.2149E-03
  -4   6   6     2753.89     3059.56       41.45 o   0.2305E-04
  -3   6   6      586.25      616.34       16.44 o   0.4443E-03
  -2   6   6       14.48       24.95        3.53 o   0.4007E-01
  -1   6   6       55.50       50.26        7.75 o   0.1026E-01
   0   6   6      714.92      613.02       17.27 o   0.3947E-03
   1   6   6       45.15       46.19        4.91 o   0.1793E-01
   2   6   6      183.85      171.79        9.41 o   0.3187E-02
   3   6   6       33.65       30.37        4.82 o   0.2332E-01
   4   6   6      298.11      288.13       14.85 o   0.1334E-02
   5   6   6       -7.91        0.01        4.03 o   0.5709E-01
   6   6   6      490.48      557.33       19.39 o   0.5127E-03
   7   6   6       65.61       55.15       13.36 o   0.4499E-02
   8   6   6       41.08       46.83        6.66 o   0.1331E-01
   9   6   6       53.01       54.34        6.15 o   0.1299E-01
  -9   7   6        0.63        4.42        3.12 o   0.2617E-02
  -8   7   6       -0.40        4.25        3.49 o   0.1677E-02
  -7   7   6        6.10        8.69        4.82 o   0.3670E-01
  -6   7   6      929.76     1032.71       21.46 o   0.1811E-03
  -5   7   6      841.96      885.78       17.17 o   0.2378E-03
  -4   7   6     2265.45     2373.08       37.51 o   0.3615E-04
  -3   7   6     1120.49     1187.43       24.36 o   0.1353E-03
  -2   7   6     3557.10     3743.19       47.92 o   0.1508E-04
  -1   7   6       60.99       47.76        8.36 o   0.9288E-02
   0   7   6      418.82      469.97       20.73 o   0.6294E-03
   1   7   6      137.40      133.47        8.26 o   0.4612E-02
   2   7   6      109.65      114.02        7.46 o   0.5967E-02
   3   7   6       13.94       11.80        5.20 o   0.2961E-01
   4   7   6       -4.70        1.43        3.71 o   0.6649E-01
   5   7   6        1.45        0.41        5.21 o   0.1133E-01
   6   7   6      194.61      189.57       22.10 o   0.1335E-02
   7   7   6       34.15       43.67        6.61 o   0.1414E-01
   8   7   6       38.32       34.86        5.14 o   0.2014E-01
  -9   8   6       26.20       25.08        4.39 o   0.2901E-01
  -8   8   6       -3.73        0.14        3.59 o   0.7406E-01
  -7   8   6        1.47        2.20        5.69 o   0.8151E-02
  -6   8   6       19.14       33.54        5.40 o   0.2139E-01
  -5   8   6      297.46      351.26       13.60 o   0.1167E-02
  -4   8   6      848.83      930.60       17.26 o   0.2228E-03
  -3   8   6      431.84      470.86       14.91 o   0.7107E-03
  -2   8   6     2693.07     2862.44       60.65 o   0.2425E-04
  -1   8   6      296.29      328.56       12.56 o   0.1291E-02
   0   8   6       29.12       32.86        4.92 o   0.2270E-01
   1   8   6       27.57       25.67        6.66 o   0.1661E-01
   2   8   6        3.34        3.94        3.10 o   0.8708E-01
   3   8   6       -3.34        0.01        4.03 o   0.5951E-01
   4   8   6       55.61       68.69       12.09 o   0.5106E-02
   5   8   6       50.13       44.57       12.79 o   0.5111E-02
   6   8   6       70.52       64.75       13.17 o   0.4424E-02
   7   8   6        4.78        2.14        6.46 o   0.2314E-01
   8   8   6      171.27      171.80       12.63 o   0.2648E-02
  -8   9   6       21.18        9.66        5.99 o   0.2313E-01
  -7   9   6       -4.16        0.69        3.99 o   0.5931E-01
  -6   9   6       19.74       20.21        5.10 o   0.2667E-01
  -5   9   6       31.21       42.61        6.56 o   0.1461E-01
  -4   9   6      264.99      299.34       16.04 o   0.1287E-02
  -3   9   6      229.39      259.23       10.85 o   0.1912E-02
  -2   9   6      603.59      640.72       20.69 o   0.3924E-03
  -1   9   6      674.65      688.94       19.04 o   0.3516E-03
   0   9   6     3560.03     3581.18       59.22 o   0.1563E-04
   1   9   6      410.69      401.63       20.14 o   0.7389E-03
   2   9   6      996.84     1108.44       32.78 o   0.1456E-03
   3   9   6       -3.27        0.04        7.76 o   0.1178E-01
   4   9   6      230.23      214.39       22.59 o   0.1193E-02
   5   9   6        2.68        1.87        8.73 o   0.4945E-02
   6   9   6      440.14      379.41       26.35 o   0.6165E-03
   7   9   6        1.22        0.56        4.22 o   0.1884E-01
  -7  10   6      234.11      191.45       15.21 o   0.1904E-02
  -6  10   6       36.38       34.83        5.52 o   0.1876E-01
  -5  10   6        3.73        0.27        5.09 o   0.3755E-01
  -4  10   6      158.90      163.37       12.12 o   0.2903E-02
  -3  10   6      152.74      157.32       12.29 o   0.2961E-02
  -2  10   6       25.21       23.20        6.99 o   0.1590E-01
  -1  10   6       98.41       89.69       11.07 o   0.4844E-02
   0  10   6      223.18      235.05       10.53 o   0.2139E-02
   1  10   6      524.36      535.45       18.95 o   0.5219E-03
   2  10   6      482.13      470.21       22.73 o   0.5618E-03
   3  10   6       38.97       43.28        9.77 o   0.8094E-02
   4  10   6       -0.52        0.57        4.44 o   0.6457E-03
   5  10   6       -3.62        4.32        6.38 o   0.2343E-01
   6  10   6      194.27      171.11       14.07 o   0.2320E-02
  -5  11   6       84.94       75.88       10.26 o   0.5819E-02
  -4  11   6       -1.37        0.18        6.12 o   0.5339E-02
  -3  11   6      119.37      150.10       13.95 o   0.2846E-02
  -2  11   6       16.54        7.06        7.93 o   0.1465E-01
  -1  11   6       32.69       35.56        7.39 o   0.1304E-01
   0  11   6       -2.64        1.36        4.20 o   0.5399E-01
   1  11   6       -0.46        1.36        2.94 o   0.3340E-02
   2  11   6     1336.08     1228.55       35.16 o   0.1086E-03
   3  11   6      429.18      391.09       18.06 o   0.7874E-03
   4  11   6     1074.25      955.54       27.17 o   0.1733E-03
  -4  12   6       94.79      101.97        9.00 o   0.5724E-02
  -3  12   6        4.88        0.09        4.79 o   0.4206E-01
  -2  12   6      119.83      118.67       11.61 o   0.3892E-02
  -1  12   6       90.59       91.72       10.14 o   0.5400E-02
   0  12   6       41.32       47.68        9.19 o   0.8622E-02
   1  12   6        7.38        2.06        6.73 o   0.2116E-01
   2  12   6        0.80        1.03        2.81 o   0.4030E-02
   3  12   6        0.63        1.96        2.76 o   0.4292E-02
  -1 -12   7       22.70       19.47        6.58 o   0.1818E-01
   0 -12   7       28.20       24.53        6.50 o   0.1734E-01
   1 -12   7      645.92      617.27       25.99 o   0.3594E-03
   2 -12   7       52.32       73.10        6.25 o   0.1099E-01
  -5 -11   7       -6.69        0.07        4.89 o   0.3998E-01
  -4 -11   7       26.05       39.99        7.28 o   0.1321E-01
  -3 -11   7       52.11       63.70        6.90 o   0.1077E-01
  -2 -11   7       88.17       88.54        8.59 o   0.6573E-02
  -1 -11   7      158.10      153.60       11.19 o   0.3223E-02
   0 -11   7     1298.67     1367.14       33.36 o   0.9922E-04
   1 -11   7       35.39       39.44        6.11 o   0.1605E-01
   2 -11   7     3905.81     3806.70       65.16 o   0.1354E-04
   3 -11   7      151.47      152.62       13.95 o   0.2673E-02
   4 -11   7       28.77       35.64        6.32 o   0.1638E-01
   5 -11   7        6.41        8.31        3.20 o   0.7069E-01
  -6 -10   7       65.76       66.06        9.02 o   0.7523E-02
  -5 -10   7        5.27        0.41        6.65 o   0.2210E-01
  -4 -10   7      355.26      379.27       17.06 o   0.9072E-03
  -3 -10   7       62.14       59.39        8.12 o   0.8952E-02
  -2 -10   7      283.48      275.68       16.47 o   0.1312E-02
  -1 -10   7      116.82      134.96        8.61 o   0.4710E-02
   0 -10   7      779.21      785.97       26.92 o   0.2548E-03
   1 -10   7      381.46      425.58       18.27 o   0.7640E-03
   2 -10   7      473.66      513.23       20.17 o   0.5557E-03
   3 -10   7      597.48      604.19       31.48 o   0.3394E-03
   4 -10   7      745.50      774.47       23.02 o   0.2789E-03
   5 -10   7       -0.08        1.00        9.62 o   0.2924E-04
   6 -10   7       11.31        0.61        3.29 o   0.7761E-01
  -8  -9   7     2470.74     2753.44       57.36 o   0.2699E-04
  -6  -9   7      142.02      146.92       10.74 o   0.3552E-02
  -5  -9   7        2.75        0.07        5.00 o   0.3927E-01
  -4  -9   7       13.98        6.70        5.49 o   0.2866E-01
  -3  -9   7       73.86       92.44        9.10 o   0.6314E-02
  -2  -9   7      135.92      135.64        8.22 o   0.4606E-02
  -1  -9   7       28.53       32.47        3.90 o   0.2877E-01
   0  -9   7      388.93      399.62       16.32 o   0.8483E-03
   1  -9   7        2.25        1.19        2.74 o   0.1212E+00
   2  -9   7     1803.12     1858.54       31.87 o   0.5717E-04
   3  -9   7        2.49        1.45        3.91 o   0.6189E-01
   4  -9   7     1900.51     1792.43       43.18 o   0.5521E-04
   5  -9   7      239.03      241.85       13.29 o   0.1790E-02
   6  -9   7        1.55        2.77        3.04 o   0.9596E-01
   7  -9   7       10.77        0.28        3.39 o   0.7489E-01
  -8  -8   7       25.54       46.83        6.00 o   0.1607E-01
  -7  -8   7        9.49       12.76        5.13 o   0.3070E-01
  -6  -8   7      173.38      160.97       12.81 o   0.2710E-02
  -5  -8   7       31.05       31.85        7.39 o   0.1343E-01
  -4  -8   7      149.04      161.74        8.64 o   0.3781E-02
  -3  -8   7       61.46       69.27        5.31 o   0.1236E-01
  -2  -8   7      372.68      343.42       13.74 o   0.1075E-02
  -1  -8   7       -0.27        0.21        3.47 o   0.1730E-02
   0  -8   7      633.38      653.36       18.19 o   0.3896E-03
   1  -8   7      142.92      166.77       10.00 o   0.3426E-02
   2  -8   7      161.67      186.08        7.33 o   0.3509E-02
   3  -8   7      384.88      393.91       12.26 o   0.9604E-03
   4  -8   7     1905.62     1969.74       36.99 o   0.5058E-04
   5  -8   7      144.16      151.56        9.24 o   0.3860E-02
   6  -8   7      712.76      704.70       15.11 o   0.3484E-03
   7  -8   7        5.40        2.96        2.31 o   0.1377E+00
   8  -8   7       12.49       12.71        3.04 o   0.6235E-01
  -9  -7   7       -3.62        0.97        5.07 o   0.3757E-01
  -8  -7   7      486.71      478.90       21.45 o   0.5690E-03
  -7  -7   7      174.82      166.99       10.75 o   0.3039E-02
  -6  -7   7     5305.28     5588.74       92.15 o   0.6671E-05
  -5  -7   7        9.95       13.93        3.28 o   0.5707E-01
  -4  -7   7       19.96       19.32        4.68 o   0.3034E-01
  -3  -7   7        7.34        2.02        3.80 o   0.6129E-01
  -2  -7   7       85.43       75.99        7.73 o   0.7900E-02
  -1  -7   7       -6.09        0.01        4.23 o   0.5296E-01
   0  -7   7       71.32       63.11        5.44 o   0.1231E-01
   1  -7   7      457.09      436.30       17.23 o   0.7071E-03
   2  -7   7      599.11      668.29       17.44 o   0.3953E-03
   3  -7   7       35.52       38.25        4.87 o   0.2082E-01
   4  -7   7      977.85     1118.00       18.50 o   0.1628E-03
   5  -7   7      452.55      462.84       13.35 o   0.7308E-03
   6  -7   7      548.38      607.47       17.91 o   0.4569E-03
   7  -7   7      117.15      119.49        6.05 o   0.6318E-02
   8  -7   7       45.86       47.15        3.28 o   0.2313E-01
 -10  -6   7        4.18        2.04        5.09 o   0.3674E-01
  -9  -6   7        2.09        1.41        3.74 o   0.6779E-01
  -8  -6   7       23.71       20.82        5.98 o   0.2064E-01
  -7  -6   7       68.52       72.98        6.42 o   0.1008E-01
  -6  -6   7      346.85      363.68       13.52 o   0.1059E-02
  -5  -6   7       68.13       84.58        6.37 o   0.9309E-02
  -4  -6   7     2110.32     2430.85       50.04 o   0.3515E-04
  -3  -6   7       18.97       21.55        3.34 o   0.4331E-01
  -2  -6   7      479.52      501.35       16.80 o   0.6102E-03
  -1  -6   7       25.39       30.99        3.43 o   0.3373E-01
   0  -6   7        8.48       10.20        2.94 o   0.7303E-01
   1  -6   7        0.06        0.00        9.04 o   0.3749E-04
   2  -6   7      223.23      248.70       10.20 o   0.2062E-02
   3  -6   7      208.87      213.63        9.97 o   0.2451E-02
   4  -6   7       19.09       20.03        3.85 o   0.3834E-01
   5  -6   7       97.22      110.51        5.96 o   0.7212E-02
   6  -6   7      934.09      992.24       21.61 o   0.1893E-03
   7  -6   7      171.58      176.54        7.90 o   0.3486E-02
   8  -6   7       57.04       54.80        3.99 o   0.1765E-01
   9  -6   7        2.98        4.55        1.98 o   0.1679E+00
 -10  -5   7       27.40       36.98        4.57 o   0.2360E-01
  -9  -5   7       73.14       88.49        6.37 o   0.8896E-02
  -8  -5   7        1.36        0.36        3.29 o   0.6330E-01
  -7  -5   7        5.66       10.68        2.55 o   0.8915E-01
  -6  -5   7     2653.71     2736.20       47.82 o   0.2679E-04
  -5  -5   7       96.22      114.16        8.23 o   0.5763E-02
  -4  -5   7     6674.48     6960.33       86.18 o   0.4398E-05
  -3  -5   7        7.73       11.15        3.05 o   0.6853E-01
  -2  -5   7      910.30     1036.93       22.69 o   0.1805E-03
  -1  -5   7      153.54      167.61        8.93 o   0.3564E-02
   0  -5   7       47.58       32.51        4.14 o   0.2409E-01
   1  -5   7      101.54      100.63        5.41 o   0.8020E-02
   2  -5   7      368.71      367.97       11.05 o   0.1082E-02
   3  -5   7        0.82        2.67        1.62 o   0.3456E-01
   4  -5   7      149.83      196.09        9.90 o   0.2983E-02
   5  -5   7        1.72        5.14        3.43 o   0.7290E-01
   6  -5   7      972.81     1168.26       20.61 o   0.1525E-03
   7  -5   7       66.12       61.45        5.54 o   0.1265E-01
   8  -5   7      357.36      384.00       12.33 o   0.1023E-02
   9  -5   7       26.66       21.56        3.14 o   0.4259E-01
 -10  -4   7      340.48      359.61       13.14 o   0.1092E-02
  -9  -4   7       13.60       15.01        3.44 o   0.5041E-01
  -8  -4   7       50.61       52.97        5.05 o   0.1584E-01
  -7  -4   7       66.84       68.81        5.24 o   0.1225E-01
  -6  -4   7       -1.33        3.41        4.84 o   0.1278E-01
  -5  -4   7       45.04       49.63        5.44 o   0.1577E-01
  -4  -4   7     4914.27     5044.69       56.83 o   0.8288E-05
  -3  -4   7       89.53       99.79        5.91 o   0.8056E-02
  -2  -4   7     5189.55     5299.24       50.97 o   0.7550E-05
  -1  -4   7       -0.69        0.09        1.70 o   0.3004E-01
   0  -4   7      360.54      397.71        9.63 o   0.1043E-02
   1  -4   7       79.55       69.87        4.56 o   0.1243E-01
   2  -4   7      201.57      175.69        7.57 o   0.3310E-02
   3  -4   7       39.57       42.59        4.09 o   0.2239E-01
   4  -4   7       22.35       24.89        4.64 o   0.2794E-01
   5  -4   7        0.45        0.82        3.32 o   0.2052E-02
   6  -4   7       15.88       21.96        2.83 o   0.5152E-01
   7  -4   7      142.43      175.19        6.60 o   0.4043E-02
   8  -4   7      148.60      149.24        8.35 o   0.4109E-02
   9  -4   7       61.59       63.17        4.42 o   0.1480E-01
  10  -4   7       15.08       14.58        2.86 o   0.6164E-01
 -11  -3   7      325.80      337.86       12.89 o   0.1192E-02
 -10  -3   7       29.34       31.68        5.63 o   0.1967E-01
  -9  -3   7      109.26      106.14        8.20 o   0.5837E-02
  -8  -3   7       99.48      112.09        6.06 o   0.7038E-02
  -7  -3   7        6.21        5.34        4.57 o   0.4211E-01
  -6  -3   7        6.39        0.04        4.62 o   0.4457E-01
  -5  -3   7       10.81        8.51        3.53 o   0.5778E-01
  -4  -3   7     1575.13     1592.12       25.72 o   0.7698E-04
  -3  -3   7      124.24      123.56        6.35 o   0.5881E-02
  -2  -3   7     4236.10     3996.67       35.54 o   0.1256E-04
  -1  -3   7       42.00       35.43        3.10 o   0.2925E-01
   0  -3   7      333.55      397.75        9.57 o   0.1084E-02
   1  -3   7        7.26        6.25        2.54 o   0.1017E+00
   2  -3   7      771.35      570.54       14.28 o   0.4216E-03
   3  -3   7        5.24        2.54        2.61 o   0.1172E+00
   4  -3   7      448.63      435.90       12.37 o   0.7977E-03
   5  -3   7       11.89       12.21        3.28 o   0.5806E-01
   6  -3   7      603.65      627.03       25.45 o   0.3697E-03
   7  -3   7       58.56       57.75        4.93 o   0.1476E-01
   8  -3   7      256.69      320.20       11.43 o   0.1456E-02
   9  -3   7        6.76        3.89        2.82 o   0.9640E-01
  10  -3   7       33.43       37.54        3.34 o   0.2902E-01
 -11  -2   7      395.78      365.95       14.90 o   0.9498E-03
 -10  -2   7      388.11      383.86       12.92 o   0.9676E-03
  -9  -2   7      378.03      360.41       14.62 o   0.9930E-03
  -8  -2   7      151.18      165.76        7.97 o   0.3843E-02
  -7  -2   7       83.41       87.97        7.76 o   0.7346E-02
  -6  -2   7       16.04       22.02        4.24 o   0.3404E-01
  -5  -2   7       37.19       34.13        4.22 o   0.2480E-01
  -4  -2   7       25.97       24.74        4.32 o   0.2980E-01
  -3  -2   7       83.21       80.21        5.05 o   0.1053E-01
  -2  -2   7     6931.58     6267.18       50.82 o   0.5024E-05
  -1  -2   7       20.77       17.89        2.21 o   0.6427E-01
   0  -2   7     5365.02     4881.29       40.89 o   0.8271E-05
   1  -2   7       40.38       29.49        4.11 o   0.2643E-01
   2  -2   7       95.99       97.16        6.22 o   0.7802E-02
   3  -2   7       24.32       22.97        3.56 o   0.3793E-01
   4  -2   7      263.73      227.77        9.11 o   0.2159E-02
   5  -2   7       99.94      113.17        6.92 o   0.6470E-02
   6  -2   7      143.74      163.91        9.91 o   0.3483E-02
   7  -2   7       73.73       83.08        5.30 o   0.1044E-01
   8  -2   7      965.74     1048.38       27.24 o   0.1658E-03
   9  -2   7        1.94        4.29        3.29 o   0.7948E-01
  10  -2   7      123.25      133.29        7.15 o   0.5231E-02
 -11  -1   7      191.94      165.04       10.55 o   0.2991E-02
 -10  -1   7      565.93      548.64       12.90 o   0.5416E-03
  -9  -1   7      373.25      362.52       19.08 o   0.8650E-03
  -8  -1   7      168.53      171.89        7.14 o   0.3757E-02
  -7  -1   7      156.00      156.04        8.84 o   0.3775E-02
  -6  -1   7     1131.74     1096.30       20.32 o   0.1516E-03
  -5  -1   7      101.02       98.04        6.41 o   0.7471E-02
  -4  -1   7       12.53       14.51        2.83 o   0.6443E-01
  -3  -1   7       83.33       76.19        4.31 o   0.1180E-01
  -2  -1   7     9052.94     7942.30       68.24 o   0.3064E-05
  -1  -1   7       87.54       73.61        3.78 o   0.1250E-01
   0  -1   7    10242.19     9170.45       67.17 o   0.2345E-05
   1  -1   7        4.42        3.81        1.94 o   0.1738E+00
   2  -1   7     3581.62     3418.12       58.97 o   0.1651E-04
   3  -1   7        6.02        1.91        2.66 o   0.1152E+00
   4  -1   7      246.74      261.11        9.72 o   0.1920E-02
   5  -1   7       79.53       83.22        7.32 o   0.8073E-02
   6  -1   7      703.51      828.88       27.36 o   0.2514E-03
   7  -1   7       73.94       70.26        5.37 o   0.1153E-01
   8  -1   7      639.20      670.98       18.38 o   0.3760E-03
   9  -1   7      220.64      231.91       10.17 o   0.2209E-02
  10  -1   7       87.75       70.66        5.74 o   0.1038E-01
 -11   0   7      106.89      102.57        5.66 o   0.7605E-02
 -10   0   7      812.44      827.96       16.90 o   0.2637E-03
  -9   0   7      542.31      526.46       14.72 o   0.5649E-03
  -8   0   7     1305.71     1366.35       22.49 o   0.1055E-03
  -7   0   7      409.79      419.15       17.09 o   0.7776E-03
  -6   0   7     1922.31     1985.06       31.55 o   0.5071E-04
  -5   0   7      180.87      188.16        8.36 o   0.3146E-02
  -4   0   7      105.71      129.33        6.06 o   0.6118E-02
  -3   0   7      206.34      193.49        6.02 o   0.3217E-02
  -2   0   7     2117.24     1768.29       19.85 o   0.5671E-04
  -1   0   7      122.93      113.96        4.36 o   0.7247E-02
   0   0   7      147.58      134.00        4.69 o   0.5631E-02
   1   0   7       21.11       16.25        2.76 o   0.5667E-01
   2   0   7      331.20      340.35        8.06 o   0.1331E-02
   3   0   7       14.71       20.34        2.42 o   0.6140E-01
   4   0   7       10.69        7.25        3.92 o   0.5060E-01
   5   0   7       -0.78        0.11        1.98 o   0.1612E-01
   6   0   7     1533.29     1476.27       41.61 o   0.7841E-04
   7   0   7      128.62      129.36        6.68 o   0.5458E-02
   8   0   7      255.88      266.49       10.34 o   0.1813E-02
   9   0   7      195.81      202.03       11.60 o   0.2416E-02
  10   0   7      343.31      319.46       10.97 o   0.1293E-02
 -11   1   7      151.62      138.53        6.05 o   0.5027E-02
 -10   1   7      613.64      628.03       13.44 o   0.4412E-03
  -9   1   7      463.68      472.44       13.72 o   0.7016E-03
  -8   1   7     1031.08     1135.84       19.73 o   0.1540E-03
  -7   1   7     1508.79     1535.20       42.76 o   0.7535E-04
  -6   1   7      683.26      784.75       17.60 o   0.3069E-03
  -5   1   7     1515.06     1500.11       30.67 o   0.8276E-04
  -4   1   7       79.42       85.69        5.43 o   0.9822E-02
  -3   1   7       21.83       22.50        2.62 o   0.5031E-01
  -2   1   7     3084.21     2819.54       29.21 o   0.2430E-04
  -1   1   7      138.39      118.92        4.80 o   0.6438E-02
   0   1   7     3111.18     2398.04       28.73 o   0.2936E-04
   1   1   7        8.48        6.26        2.57 o   0.9799E-01
   2   1   7      106.61       81.12        6.42 o   0.8287E-02
   3   1   7       16.70       13.93        2.66 o   0.6573E-01
   4   1   7      915.77      893.04       17.56 o   0.2236E-03
   5   1   7       54.12       49.55        5.76 o   0.1435E-01
   6   1   7       23.28       23.21        4.86 o   0.2678E-01
   7   1   7      108.70      108.53        5.97 o   0.7042E-02
   8   1   7       68.71       70.36        5.76 o   0.1121E-01
   9   1   7      103.71       89.39        7.18 o   0.7263E-02
  10   1   7      314.23      286.81       12.27 o   0.1438E-02
 -11   2   7       67.31       57.51        4.59 o   0.1487E-01
 -10   2   7      100.29      110.23        5.56 o   0.7392E-02
  -9   2   7      137.10      149.60        7.42 o   0.4500E-02
  -8   2   7      670.82      726.54       15.95 o   0.3455E-03
  -7   2   7      356.44      406.88       19.36 o   0.7932E-03
  -6   2   7     1781.27     1852.08       35.86 o   0.5707E-04
  -5   2   7      793.45      806.28       14.58 o   0.2815E-03
  -4   2   7     9538.67     9020.90       82.51 o   0.2499E-05
  -3   2   7       -2.07        1.61        2.58 o   0.1332E+00
  -2   2   7     1475.66     1330.59       17.02 o   0.1031E-03
  -1   2   7      221.15      204.62        6.78 o   0.2859E-02
   0   2   7     5422.29     4848.99       41.34 o   0.8256E-05
   1   2   7       24.55       24.08        2.74 o   0.4583E-01
   2   2   7     5167.11     4574.94       42.24 o   0.9182E-05
   3   2   7       16.03       18.10        3.41 o   0.4683E-01
   4   2   7     1602.40     1573.56       24.96 o   0.7752E-04
   5   2   7       66.97       66.14        5.54 o   0.1206E-01
   6   2   7       44.05       47.95        6.60 o   0.1312E-01
   7   2   7       53.62       44.67        4.59 o   0.1838E-01
   8   2   7      200.25      192.16       10.56 o   0.2625E-02
   9   2   7        3.67        5.16        3.08 o   0.8478E-01
  10   2   7      121.90      114.69        6.28 o   0.6295E-02
 -11   3   7        3.26        5.86        3.22 o   0.7786E-01
 -10   3   7      186.90      186.54        9.13 o   0.3002E-02
  -9   3   7      157.07      162.97        9.31 o   0.3529E-02
  -8   3   7      307.08      346.21       10.64 o   0.1276E-02
  -7   3   7        6.05        4.82        6.08 o   0.2528E-01
  -6   3   7      956.24     1075.67       25.87 o   0.1639E-03
  -5   3   7      283.40      290.45       10.11 o   0.1610E-02
  -4   3   7     3488.50     3736.94       39.70 o   0.1545E-04
  -3   3   7     1684.69     1657.77       23.80 o   0.7076E-04
  -2   3   7      315.81      305.91        8.81 o   0.1505E-02
  -1   3   7      121.36       99.24        4.57 o   0.8042E-02
   0   3   7       25.66       28.04        2.91 o   0.4009E-01
   1   3   7       21.72       21.47        2.55 o   0.5271E-01
   2   3   7       16.83       11.75        3.49 o   0.5139E-01
   3   3   7        2.82        3.97        4.04 o   0.5533E-01
   4   3   7      466.53      547.18       15.10 o   0.5786E-03
   5   3   7       10.80       12.29        3.90 o   0.4657E-01
   6   3   7      696.08      728.17       19.43 o   0.3241E-03
   7   3   7       31.85       35.91        3.80 o   0.2738E-01
   8   3   7       -3.37        1.14        3.45 o   0.7798E-01
   9   3   7       20.41       24.55        3.19 o   0.4213E-01
  10   3   7      135.45       99.14        7.20 o   0.6178E-02
 -11   4   7       45.58       37.39        4.72 o   0.2042E-01
 -10   4   7       16.16       18.98        3.53 o   0.4424E-01
  -9   4   7      225.05      238.19       10.70 o   0.2092E-02
  -8   4   7      346.74      368.86       14.75 o   0.1009E-02
  -7   4   7       11.36       12.72        3.01 o   0.6386E-01
  -6   4   7       47.65       35.03        4.98 o   0.1971E-01
  -5   4   7      130.04      155.46        7.79 o   0.4343E-02
  -4   4   7      277.35      314.91       10.81 o   0.1464E-02
  -3   4   7      633.80      689.14       14.00 o   0.3868E-03
  -2   4   7    10727.44    10144.54      104.45 o   0.1969E-05
  -1   4   7       -0.72        0.05        1.33 o   0.8007E-01
   0   4   7      436.07      340.86       11.09 o   0.1065E-02
   1   4   7       22.56       17.19        3.34 o   0.4556E-01
   2   4   7      702.17      811.20       20.04 o   0.2821E-03
   3   4   7       46.80       42.64        5.42 o   0.1685E-01
   4   4   7     3164.32     3384.43       46.19 o   0.1846E-04
   5   4   7       66.55       73.28        7.64 o   0.8658E-02
   6   4   7       83.78      102.70        6.27 o   0.7786E-02
   7   4   7        7.00        2.12        4.17 o   0.5189E-01
   8   4   7      401.31      411.49       13.80 o   0.8678E-03
   9   4   7       13.23        7.14        2.88 o   0.7627E-01
 -10   5   7      195.52      180.07        8.09 o   0.3207E-02
  -9   5   7        7.06        0.50        3.42 o   0.7699E-01
  -8   5   7      431.06      482.34       16.13 o   0.6750E-03
  -7   5   7      440.35      474.50       13.28 o   0.7204E-03
  -6   5   7       35.65       33.28        5.65 o   0.1868E-01
  -5   5   7      249.34      246.12       13.07 o   0.1752E-02
  -4   5   7       55.42       30.43        5.40 o   0.1834E-01
  -3   5   7       16.08       18.73        3.55 o   0.4414E-01
  -2   5   7      507.96      573.71       14.14 o   0.5359E-03
  -1   5   7      490.86      478.39       14.25 o   0.6643E-03
   0   5   7       87.03      101.75        5.40 o   0.8435E-02
   1   5   7        0.40        0.11        2.23 o   0.1008E-01
   2   5   7       38.57       44.36        5.45 o   0.1716E-01
   3   5   7        2.61        2.55        3.07 o   0.9371E-01
   4   5   7      554.22      636.90       17.50 o   0.4332E-03
   5   5   7        0.00        1.26       13.81 o   0.6866E-05
   6   5   7     1541.42     1743.98       36.02 o   0.6646E-04
   7   5   7       27.56       28.79        7.01 o   0.1504E-01
   8   5   7     1683.72     1671.39       40.92 o   0.6498E-04
   9   5   7      112.19       94.94        6.96 o   0.6968E-02
 -10   6   7      788.25      725.77       17.13 o   0.3108E-03
  -9   6   7      418.59      425.72       14.76 o   0.8030E-03
  -8   6   7        2.54        6.69        4.14 o   0.5043E-01
  -7   6   7      221.58      282.19       14.33 o   0.1546E-02
  -6   6   7      948.49     1067.05       18.46 o   0.1756E-03
  -5   6   7       79.82       82.73        8.17 o   0.7321E-02
  -4   6   7     1577.76     1619.11       29.82 o   0.7396E-04
  -3   6   7      213.14      218.39       10.14 o   0.2367E-02
  -2   6   7      116.16      117.18        7.31 o   0.5802E-02
  -1   6   7       -0.36        0.54        2.84 o   0.3849E-02
   0   6   7     1086.20     1110.38       26.71 o   0.1462E-03
   1   6   7        2.95        4.28        3.31 o   0.7760E-01
   2   6   7      216.11      191.38       11.72 o   0.2393E-02
   3   6   7        8.69        9.79        3.28 o   0.6382E-01
   4   6   7     1016.65     1059.52       24.53 o   0.1632E-03
   5   6   7       -6.66        4.68        4.13 o   0.5071E-01
   6   6   7     1956.39     2090.31       49.07 o   0.4419E-04
   7   6   7       18.39       15.58        6.26 o   0.2068E-01
   8   6   7        1.39        3.37        4.86 o   0.1373E-01
   9   6   7       23.02        7.39        3.99 o   0.4414E-01
  -9   7   7      836.86      804.44       23.95 o   0.2485E-03
  -8   7   7      765.71      805.58       25.81 o   0.2544E-03
  -7   7   7       -0.01        0.05       15.13 o   0.4775E-05
  -6   7   7      232.86      282.16       12.14 o   0.1668E-02
  -5   7   7      474.58      541.46       15.91 o   0.5731E-03
  -4   7   7      235.96      257.97       11.08 o   0.1878E-02
  -3   7   7      305.36      322.74       12.31 o   0.1304E-02
  -2   7   7     1796.20     1795.46       36.92 o   0.5868E-04
  -1   7   7      110.79      122.43        7.53 o   0.5607E-02
   0   7   7       23.00       21.22        6.06 o   0.2023E-01
   1   7   7       20.38       14.55        5.01 o   0.2918E-01
   2   7   7       41.53       46.73        5.03 o   0.1782E-01
   3   7   7       -1.30        3.64        3.21 o   0.3286E-01
   4   7   7       11.99       17.84        3.50 o   0.4753E-01
   5   7   7        3.72        6.23        3.87 o   0.5649E-01
   6   7   7      771.46      760.16       23.44 o   0.2779E-03
   7   7   7       41.00       39.50        5.56 o   0.1743E-01
   8   7   7     1745.87     1438.95       33.80 o   0.7810E-04
  -9   8   7      190.74      174.75       12.67 o   0.2526E-02
  -8   8   7      421.58      420.71       13.63 o   0.8313E-03
  -7   8   7      678.30      705.71       23.08 o   0.3227E-03
  -6   8   7       13.65       19.81        4.18 o   0.3649E-01
  -5   8   7       34.62       46.29        6.48 o   0.1421E-01
  -4   8   7      851.11      992.48       23.63 o   0.1952E-03
  -3   8   7      164.98      169.36        7.14 o   0.3828E-02
  -2   8   7      640.76      725.72       15.57 o   0.3553E-03
  -1   8   7     1312.54     1309.03       40.18 o   0.9866E-04
   0   8   7      712.62      667.85       19.75 o   0.3493E-03
   1   8   7        2.37        3.39        3.56 o   0.7056E-01
   2   8   7      134.71      132.25        9.97 o   0.4098E-02
   3   8   7       -4.15        0.72        4.79 o   0.4197E-01
   4   8   7       -8.11        2.20       11.52 o   0.7419E-02
   5   8   7       -7.22        2.70       10.10 o   0.9606E-02
   6   8   7      308.39      264.67       23.35 o   0.9626E-03
   7   8   7        1.42        0.69        5.21 o   0.1094E-01
  -8   9   7      121.47      105.20       10.59 o   0.4511E-02
  -7   9   7       83.00       91.94       11.13 o   0.4930E-02
  -6   9   7      400.13      388.40       17.46 o   0.8315E-03
  -5   9   7       -4.52        3.74        4.87 o   0.3886E-01
  -4   9   7       43.45       36.79        7.46 o   0.1228E-01
  -3   9   7      475.68      495.56       21.18 o   0.5606E-03
  -2   9   7     1771.67     1812.05       32.29 o   0.5953E-04
  -1   9   7       10.63        3.35        5.52 o   0.2994E-01
   0   9   7     4557.34     4333.53       69.51 o   0.1038E-04
   1   9   7      160.01      147.38       14.44 o   0.2582E-02
   2   9   7      198.70      173.38       21.53 o   0.1423E-02
   3   9   7        6.14        0.14        7.82 o   0.1608E-01
   4   9   7       -2.76        0.07        7.35 o   0.1049E-01
   5   9   7        2.68        0.60        7.05 o   0.1166E-01
   6   9   7        0.50        6.58        3.80 o   0.1201E-02
  -7  10   7      140.67      112.46       11.13 o   0.3981E-02
  -6  10   7       29.47       32.76        5.08 o   0.2197E-01
  -5  10   7      166.91      142.19       10.94 o   0.3372E-02
  -4  10   7       -2.27        0.05        4.64 o   0.4429E-01
  -3  10   7       11.11        6.23        5.44 o   0.2969E-01
  -2  10   7      948.63     1007.71       32.13 o   0.1668E-03
  -1  10   7      622.68      609.49       20.60 o   0.4076E-03
   0  10   7      670.24      685.25       21.32 o   0.3442E-03
   1  10   7      863.74      831.43       30.75 o   0.2169E-03
   2  10   7      149.80      161.79       12.66 o   0.2848E-02
   3  10   7       52.26       49.63        8.38 o   0.9411E-02
   4  10   7        5.04        5.54        6.95 o   0.1958E-01
   5  10   7       17.09        4.96        6.79 o   0.1967E-01
  -5  11   7       -7.48        2.35        5.73 o   0.2875E-01
  -4  11   7      165.75      154.49       15.04 o   0.2394E-02
  -3  11   7       40.57       41.57        8.81 o   0.9494E-02
  -2  11   7      190.54      194.51       16.66 o   0.1843E-02
  -1  11   7      245.17      223.52       14.32 o   0.1781E-02
   0  11   7     2058.34     1953.74       36.22 o   0.4884E-04
   1  11   7       89.36       80.48        9.29 o   0.6324E-02
   2  11   7     2928.60     2664.67       55.41 o   0.2549E-04
   3  11   7        9.33       12.45        4.79 o   0.3445E-01
   4  11   7      407.95      356.80       14.54 o   0.9668E-03
  -3  12   7       51.51       49.25        7.35 o   0.1117E-01
  -2  12   7        8.92       22.95        4.17 o   0.3620E-01
  -1  12   7      102.55       93.05        9.95 o   0.5314E-02
   1  12   7      263.50      266.02       17.37 o   0.1327E-02
   2  12   7      539.53      569.35       23.32 o   0.4442E-03
  -1 -12   8       92.98      100.51        9.69 o   0.5405E-02
   0 -12   8      520.24      526.15       22.81 o   0.4921E-03
   1 -12   8       -1.09        0.65        3.75 o   0.2392E-01
  -5 -11   8       12.21       10.01        4.53 o   0.3811E-01
  -4 -11   8      251.48      245.76       17.48 o   0.1412E-02
  -3 -11   8      167.80      169.26       10.51 o   0.3100E-02
  -2 -11   8       78.36       73.72        7.56 o   0.8399E-02
  -1 -11   8       92.68       92.00        8.49 o   0.6432E-02
   0 -11   8      185.59      181.26       11.56 o   0.2676E-02
   1 -11   8       47.17       44.59        6.22 o   0.1430E-01
   2 -11   8       23.31       17.56        4.76 o   0.2961E-01
   3 -11   8        2.64        5.58        4.57 o   0.4321E-01
   4 -11   8      229.04      201.28       14.18 o   0.1977E-02
  -6 -10   8      539.10      536.34       24.29 o   0.4602E-03
  -5 -10   8       39.06       44.20        8.28 o   0.1028E-01
  -4 -10   8     2881.66     2848.02       55.32 o   0.2380E-04
  -3 -10   8       10.28       11.82        4.40 o   0.3940E-01
  -2 -10   8      240.01      227.97       14.53 o   0.1754E-02
  -1 -10   8       94.65       93.52        7.74 o   0.6867E-02
   0 -10   8      377.13      366.33       17.99 o   0.8850E-03
   1 -10   8        5.60        9.61        4.45 o   0.4163E-01
   2 -10   8       12.68       15.81        5.11 o   0.2918E-01
   3 -10   8       16.03       20.90        4.80 o   0.2944E-01
   4 -10   8        2.88        4.28        5.94 o   0.1872E-01
   5 -10   8        0.10        0.37        4.74 o   0.4970E-03
  -6  -9   8      904.29      898.99       26.71 o   0.2052E-03
  -5  -9   8       86.05       82.36        8.94 o   0.6575E-02
  -4  -9   8      469.82      458.17       30.83 o   0.4639E-03
  -3  -9   8        4.87        7.61        4.41 o   0.4382E-01
  -2  -9   8      825.93      880.23       29.31 o   0.2129E-03
  -1  -9   8        2.04        2.20        3.41 o   0.7888E-01
   0  -9   8       24.93       21.12        5.12 o   0.2549E-01
   1  -9   8       95.91       89.17       10.05 o   0.5454E-02
   2  -9   8      118.37      127.83       10.40 o   0.4181E-02
   3  -9   8      443.49      427.37       19.40 o   0.6914E-03
   4  -9   8      265.53      309.17       14.69 o   0.1322E-02
   5  -9   8       43.92       46.56        6.63 o   0.1324E-01
   6  -9   8        3.10        0.54        3.41 o   0.8138E-01
   7  -9   8       42.92       41.58        6.53 o   0.1407E-01
  -8  -8   8      529.28      585.10       26.43 o   0.4091E-03
  -7  -8   8        3.67        2.37        3.94 o   0.5913E-01
  -6  -8   8       24.85       15.17        5.91 o   0.2206E-01
  -5  -8   8       20.03       23.27        5.45 o   0.2348E-01
  -4  -8   8     1181.35     1231.06       24.81 o   0.1254E-03
  -3  -8   8      335.99      323.96       12.90 o   0.1222E-02
  -2  -8   8     4537.15     4617.28       47.74 o   0.9867E-05
  -1  -8   8        2.28        1.79        2.92 o   0.1056E+00
   0  -8   8       65.03       64.23        5.43 o   0.1258E-01
   1  -8   8      104.17       96.08        6.02 o   0.7781E-02
   2  -8   8     1488.58     1498.92       25.69 o   0.8579E-04
   3  -8   8       10.50       11.43        3.10 o   0.6462E-01
   4  -8   8      886.14      845.43       41.33 o   0.1815E-03
   5  -8   8      162.80      178.37       12.38 o   0.2672E-02
   6  -8   8      214.65      228.48        8.75 o   0.2420E-02
   7  -8   8        7.32        8.46        2.39 o   0.1011E+00
  -9  -7   8        0.42        0.96        2.80 o   0.4060E-02
  -8  -7   8       14.85        4.65        5.02 o   0.3401E-01
  -7  -7   8        4.43        6.98        5.00 o   0.3558E-01
  -6  -7   8      263.84      267.96       16.29 o   0.1392E-02
  -5  -7   8        3.44        0.60        3.08 o   0.9753E-01
  -4  -7   8      132.34      126.93        7.39 o   0.5204E-02
  -3  -7   8        6.94        5.24        4.22 o   0.4814E-01
  -2  -7   8      116.52      100.39        7.76 o   0.6183E-02
  -1  -7   8      100.98      106.62        8.31 o   0.5886E-02
   0  -7   8        1.03        3.23        3.27 o   0.2858E-01
   1  -7   8      281.52      272.24       11.88 o   0.1609E-02
   2  -7   8       73.49       68.43        6.49 o   0.1016E-01
   3  -7   8       72.46       78.03        4.56 o   0.1192E-01
   4  -7   8      484.17      493.97       12.54 o   0.6665E-03
   5  -7   8      198.57      215.08       10.83 o   0.2381E-02
   6  -7   8      676.61      733.17       15.10 o   0.3427E-03
   7  -7   8      173.56      184.77        6.38 o   0.3600E-02
   8  -7   8      142.23      152.11        5.80 o   0.4835E-02
  -9  -6   8       39.52       39.72        6.28 o   0.1521E-01
  -8  -6   8       83.67       96.23        6.35 o   0.8122E-02
  -7  -6   8        0.76        2.34        2.52 o   0.6210E-02
  -6  -6   8        9.43       11.42        3.04 o   0.6724E-01
  -5  -6   8       46.17       41.20        4.43 o   0.2054E-01
  -4  -6   8       -0.68        0.80        2.08 o   0.1330E-01
  -3  -6   8       10.50       11.19        4.04 o   0.4531E-01
  -2  -6   8      495.83      520.18       17.66 o   0.5676E-03
  -1  -6   8      295.38      291.71       11.52 o   0.1500E-02
   0  -6   8     4867.85     4616.28       48.36 o   0.9425E-05
   1  -6   8      102.52       94.22        6.34 o   0.7703E-02
   2  -6   8      239.90      251.49       10.58 o   0.1945E-02
   3  -6   8       65.04       62.56        6.15 o   0.1152E-01
   4  -6   8     1552.58     1567.37       24.12 o   0.7965E-04
   5  -6   8      320.14      336.38       10.32 o   0.1299E-02
   6  -6   8     1985.55     2017.11       29.97 o   0.4908E-04
   7  -6   8      291.47      296.26       10.05 o   0.1559E-02
   8  -6   8      798.74      826.22       16.50 o   0.2681E-03
   9  -6   8      230.55      224.56        9.14 o   0.2338E-02
 -10  -5   8      377.04      345.91       14.34 o   0.1042E-02
  -9  -5   8        0.56        5.99        2.25 o   0.8137E-02
  -8  -5   8      627.88      611.32       17.64 o   0.4244E-03
  -7  -5   8       49.36       46.96        4.19 o   0.1965E-01
  -6  -5   8     1130.32     1119.05       25.39 o   0.1432E-03
  -5  -5   8       11.64       20.36        5.52 o   0.2489E-01
  -4  -5   8       74.13       82.06        6.00 o   0.9718E-02
  -3  -5   8       27.74       28.52        4.16 o   0.2890E-01
  -2  -5   8       40.62       42.64        5.45 o   0.1730E-01
  -1  -5   8      131.33      135.30        8.69 o   0.4502E-02
   0  -5   8       31.22       21.92        3.38 o   0.3828E-01
   1  -5   8       20.77       17.57        3.08 o   0.4987E-01
   2  -5   8       24.82       30.25        3.50 o   0.3368E-01
   3  -5   8      149.19      144.60        7.56 o   0.4428E-02
   4  -5   8       40.16       55.91        7.63 o   0.1060E-01
   5  -5   8       57.04       52.48        5.32 o   0.1481E-01
   6  -5   8     1084.99     1203.38       19.90 o   0.1392E-03
   7  -5   8      435.06      442.40       12.84 o   0.7900E-03
   8  -5   8      529.78      525.73       12.91 o   0.5893E-03
   9  -5   8      134.82      139.82        5.16 o   0.5538E-02
 -10  -4   8     1568.26     1634.28       35.37 o   0.7153E-04
  -9  -4   8      111.88       99.15        6.53 o   0.7063E-02
  -8  -4   8      289.39      308.58       12.28 o   0.1395E-02
  -7  -4   8        2.41        4.74        2.67 o   0.1099E+00
  -6  -4   8      116.08      116.43       11.21 o   0.4100E-02
  -5  -4   8        0.13        0.13        6.22 o   0.1669E-03
  -4  -4   8      606.00      642.64       16.16 o   0.4187E-03
  -3  -4   8       34.82       32.40        3.78 o   0.2834E-01
  -2  -4   8      900.87      961.63       14.06 o   0.2121E-03
  -1  -4   8       29.03       31.32        3.95 o   0.2891E-01
   0  -4   8      139.27      121.45        6.28 o   0.5729E-02
   1  -4   8      145.08      133.50        5.99 o   0.5306E-02
   2  -4   8      378.49      347.82       10.75 o   0.1141E-02
   3  -4   8      236.18      234.42       10.17 o   0.2125E-02
   4  -4   8     1329.23     1337.40       26.48 o   0.1050E-03
   5  -4   8       28.05       26.76        5.18 o   0.2309E-01
   6  -4   8       30.78       21.71        4.32 o   0.3003E-01
   7  -4   8      235.00      263.72       10.92 o   0.1856E-02
   8  -4   8      710.79      696.89       15.81 o   0.3514E-03
   9  -4   8      322.27      293.52        8.13 o   0.1578E-02
 -11  -3   8      278.95      270.10       10.96 o   0.1686E-02
 -10  -3   8       12.21        5.70        4.01 o   0.4960E-01
  -9  -3   8     1099.60     1187.74       27.74 o   0.1334E-03
  -8  -3   8        1.07        3.34        3.27 o   0.2897E-01
  -7  -3   8      108.84      109.19        6.93 o   0.6448E-02
  -6  -3   8      190.73      216.13       13.73 o   0.2057E-02
  -5  -3   8        1.21        3.60        3.43 o   0.2738E-01
  -4  -3   8      148.34      172.90        6.74 o   0.4005E-02
  -3  -3   8       74.70       77.90        4.36 o   0.1205E-01
  -2  -3   8     2981.58     2988.41       30.67 o   0.2304E-04
  -1  -3   8      178.56      168.87        5.65 o   0.3986E-02
   0  -3   8     3007.49     3001.19       33.27 o   0.2273E-04
   1  -3   8        5.02        9.42        3.18 o   0.7020E-01
   2  -3   8      754.65      727.67       19.75 o   0.3091E-03
   3  -3   8       44.51       39.68        4.68 o   0.2019E-01
   4  -3   8        3.43        0.98        2.72 o   0.1204E+00
   5  -3   8       30.11       29.58        4.47 o   0.2606E-01
   6  -3   8      778.66      905.38       15.48 o   0.2448E-03
   7  -3   8       -3.50        0.34        3.31 o   0.8613E-01
   8  -3   8     1301.41     1380.85       20.98 o   0.1049E-03
   9  -3   8      198.19      182.45        7.47 o   0.3249E-02
  10  -3   8      577.46      488.92       16.55 o   0.5691E-03
 -11  -2   8        2.91        0.11        3.42 o   0.8197E-01
 -10  -2   8      172.46      178.12        9.52 o   0.3151E-02
  -9  -2   8      174.61      180.58       10.94 o   0.2836E-02
  -8  -2   8     2064.81     2074.22       31.69 o   0.4606E-04
  -7  -2   8       20.14       22.78        5.84 o   0.2132E-01
  -6  -2   8       12.28        5.10        4.94 o   0.3537E-01
  -5  -2   8        4.47        8.98        3.41 o   0.6464E-01
  -4  -2   8       93.36      109.23        5.96 o   0.7393E-02
  -3  -2   8       33.28       32.11        2.97 o   0.3415E-01
  -2  -2   8      451.91      471.99        8.66 o   0.7734E-03
  -1  -2   8        9.27       11.95        2.20 o   0.9311E-01
   0  -2   8     1356.49     1498.56       17.22 o   0.9366E-04
   1  -2   8      256.83      228.29       11.45 o   0.1978E-02
   2  -2   8        4.43        6.42        2.97 o   0.8497E-01
   3  -2   8      309.44      318.58       10.71 o   0.1382E-02
   4  -2   8     1398.21     1372.90       23.18 o   0.1002E-03
   5  -2   8       11.44        2.32        3.25 o   0.7552E-01
   6  -2   8      648.08      696.11       21.37 o   0.3438E-03
   7  -2   8       27.29       30.75        3.38 o   0.3374E-01
   8  -2   8       34.21       30.13        4.02 o   0.2798E-01
   9  -2   8      234.31      239.60        7.71 o   0.2305E-02
  10  -2   8      436.47      374.59       14.95 o   0.8840E-03
 -11  -1   8       68.84       75.94        6.13 o   0.1022E-01
 -10  -1   8        6.58        8.98        3.32 o   0.6565E-01
  -9  -1   8        2.55        6.24        4.14 o   0.5092E-01
  -8  -1   8       48.50       51.99        4.22 o   0.1844E-01
  -7  -1   8      113.10      124.40        9.23 o   0.4756E-02
  -6  -1   8       95.98      111.34        6.82 o   0.6695E-02
  -5  -1   8      252.67      256.18       11.37 o   0.1816E-02
  -4  -1   8      549.87      644.29       16.14 o   0.4381E-03
  -3  -1   8       48.25       43.04        3.65 o   0.2270E-01
  -2  -1   8     2769.66     2565.61       29.52 o   0.2941E-04
  -1  -1   8       51.37       50.14        3.30 o   0.2135E-01
   0  -1   8     1379.57     1446.30       18.82 o   0.9661E-04
   1  -1   8       10.51        7.16        2.54 o   0.9326E-01
   2  -1   8     5373.41     5554.46       80.16 o   0.6772E-05
   3  -1   8       18.51       20.17        2.88 o   0.5140E-01
   4  -1   8       10.33       24.77        2.99 o   0.4912E-01
   5  -1   8       27.19       35.23        5.01 o   0.2194E-01
   6  -1   8       97.74       87.44       10.67 o   0.5109E-02
   7  -1   8        5.83        0.80        2.42 o   0.1409E+00
   8  -1   8      141.02      163.27        7.71 o   0.4062E-02
   9  -1   8       -3.47        1.08        3.18 o   0.9070E-01
  10  -1   8      814.56      762.92       21.43 o   0.2752E-03
 -11   0   8      132.93      129.50        5.75 o   0.5737E-02
 -10   0   8       22.50       18.83        3.58 o   0.4125E-01
  -9   0   8       35.01       39.50        4.01 o   0.2436E-01
  -8   0   8       32.28       33.20        4.02 o   0.2704E-01
  -7   0   8      108.57      103.49        9.13 o   0.5412E-02
  -6   0   8       28.42       25.01        4.56 o   0.2744E-01
  -5   0   8       52.30       50.42        5.31 o   0.1547E-01
  -4   0   8     2272.23     2132.51       28.79 o   0.4219E-04
  -3   0   8       76.64       64.62        4.16 o   0.1392E-01
  -2   0   8       22.82       12.44        3.14 o   0.5401E-01
  -1   0   8      141.49      137.93        6.29 o   0.5125E-02
   0   0   8     3613.71     3277.26       33.15 o   0.1802E-04
   1   0   8       76.70       70.46        5.51 o   0.1120E-01
   2   0   8     1414.34     1462.17       32.09 o   0.8814E-04
   3   0   8       72.75       69.03        4.71 o   0.1272E-01
   4   0   8      101.97       81.68        6.07 o   0.8666E-02
   5   0   8       51.22       58.09        6.29 o   0.1241E-01
   6   0   8      224.99      250.73       15.30 o   0.1610E-02
   7   0   8       -0.43        0.02        2.02 o   0.1493E-01
   8   0   8        2.66        5.14        3.43 o   0.7193E-01
   9   0   8       -2.10        1.05        3.48 o   0.7839E-01
  10   0   8       91.96       94.99        5.05 o   0.8990E-02
 -11   1   8       20.20       16.38        2.67 o   0.5881E-01
 -10   1   8       16.59       15.95        3.15 o   0.5300E-01
  -9   1   8      112.39      105.80        7.87 o   0.5969E-02
  -8   1   8      228.27      226.75        9.40 o   0.2302E-02
  -7   1   8       41.83       45.97        6.23 o   0.1443E-01
  -6   1   8      234.23      242.88       10.52 o   0.2040E-02
  -5   1   8       18.71        8.39        4.18 o   0.4202E-01
  -4   1   8       32.65       20.41        3.64 o   0.3588E-01
  -3   1   8      239.34      220.93        6.77 o   0.2553E-02
  -2   1   8     2336.84     1937.30       27.43 o   0.4657E-04
  -1   1   8        1.90        3.45        2.17 o   0.1627E+00
   0   1   8     7728.54     6614.87       61.02 o   0.4321E-05
   1   1   8       50.60       52.28        4.20 o   0.1827E-01
   2   1   8     4933.82     4671.61       48.30 o   0.9204E-05
   3   1   8       24.96       24.36        3.51 o   0.3723E-01
   4   1   8     4004.59     4061.78       45.16 o   0.1265E-04
   5   1   8       28.33       29.99        4.62 o   0.2536E-01
   6   1   8     1260.74     1246.30       37.34 o   0.1087E-03
   7   1   8       12.73       15.09        3.49 o   0.5004E-01
   8   1   8       12.58       13.99        4.68 o   0.3414E-01
   9   1   8       -0.64        0.35        2.08 o   0.1323E-01
  10   1   8       78.95       63.93        5.67 o   0.1147E-01
 -11   2   8       -0.87        1.19        1.49 o   0.5016E-01
 -10   2   8        5.52        7.58        3.67 o   0.5884E-01
  -9   2   8      205.05      222.18       11.92 o   0.2171E-02
  -8   2   8      552.81      616.25       14.45 o   0.4713E-03
  -7   2   8      530.86      551.16       19.58 o   0.4984E-03
  -6   2   8      147.41      186.56        8.43 o   0.3406E-02
  -5   2   8       39.96       47.04        4.51 o   0.1960E-01
  -4   2   8     1960.60     2038.35       29.39 o   0.4875E-04
  -3   2   8      217.27      199.05        7.74 o   0.2840E-02
  -2   2   8      357.94      372.28        8.72 o   0.1143E-02
  -1   2   8      463.85      418.20       10.52 o   0.8460E-03
   0   2   8      419.23      281.41        8.39 o   0.1383E-02
   1   2   8      110.72      101.34        5.30 o   0.7793E-02
   2   2   8      976.88      945.83       14.52 o   0.2053E-03
   3   2   8        2.29        4.16        3.27 o   0.8055E-01
   4   2   8     2647.89     2653.71       40.15 o   0.2839E-04
   5   2   8       40.60       61.00        5.77 o   0.1374E-01
   6   2   8        9.48        4.83        3.62 o   0.6108E-01
   7   2   8       27.01       36.51        3.49 o   0.3004E-01
   8   2   8      209.99      198.97        9.24 o   0.2688E-02
   9   2   8        1.03        0.01        3.04 o   0.4962E-01
  10   2   8       21.76       15.01        4.11 o   0.3760E-01
 -11   3   8      134.27      123.19        6.57 o   0.5624E-02
 -10   3   8      129.80      138.18        7.47 o   0.4868E-02
  -9   3   8       36.57       46.53        4.91 o   0.1874E-01
  -8   3   8       39.45       52.25        4.40 o   0.1888E-01
  -7   3   8      700.31      774.31       14.82 o   0.3161E-03
  -6   3   8     1512.63     1537.40       39.25 o   0.7682E-04
  -5   3   8       52.12       67.11        4.56 o   0.1462E-01
  -4   3   8     1007.40     1112.61       17.15 o   0.1627E-03
  -3   3   8      338.68      346.40        8.50 o   0.1279E-02
  -2   3   8      713.64      743.42       12.98 o   0.3329E-03
  -1   3   8        8.47       11.70        2.40 o   0.8790E-01
   0   3   8      983.90      862.34       15.52 o   0.2263E-03
   1   3   8        5.25        0.01        2.23 o   0.1718E+00
   2   3   8     2267.20     1998.24       29.84 o   0.4562E-04
   3   3   8        3.63        4.44        3.77 o   0.6126E-01
   4   3   8      527.04      567.00       16.57 o   0.5135E-03
   5   3   8        3.48        1.67        3.93 o   0.6026E-01
   6   3   8     1885.89     2037.95       28.40 o   0.5023E-04
   7   3   8       16.44       18.89        4.52 o   0.3271E-01
   8   3   8     2074.16     2042.92       34.96 o   0.4626E-04
   9   3   8       17.04       18.04        3.09 o   0.5119E-01
 -10   4   8      212.04      219.29        8.90 o   0.2504E-02
  -9   4   8       76.88       85.09        6.31 o   0.9028E-02
  -8   4   8       17.34        7.68        4.18 o   0.4304E-01
  -7   4   8       80.59       86.95        5.38 o   0.9757E-02
  -6   4   8      615.59      684.45       15.69 o   0.3893E-03
  -5   4   8      424.90      460.81       12.74 o   0.7671E-03
  -4   4   8      508.89      598.25       13.54 o   0.5150E-03
  -3   4   8      112.10      123.07        6.39 o   0.6101E-02
  -2   4   8     3820.94     3896.15       38.62 o   0.1382E-04
  -1   4   8      337.84      325.78        9.01 o   0.1351E-02
   0   4   8      268.66      306.44       10.52 o   0.1542E-02
   1   4   8        0.56        1.88        1.89 o   0.1945E-01
   2   4   8      424.99      395.25       16.09 o   0.8263E-03
   3   4   8       15.65       19.51        4.68 o   0.3111E-01
   4   4   8       81.17       91.92        7.16 o   0.7731E-02
   5   4   8       50.05       37.14        7.21 o   0.1253E-01
   6   4   8      583.81      642.83       16.27 o   0.4253E-03
   7   4   8       50.12       52.97        6.33 o   0.1292E-01
   8   4   8       63.09       64.58        6.71 o   0.1057E-01
   9   4   8        6.77        4.73        2.16 o   0.1351E+00
 -10   5   8       12.00       16.02        2.86 o   0.6168E-01
  -9   5   8      194.72      203.61        8.02 o   0.2898E-02
  -8   5   8      251.68      293.22       12.10 o   0.1562E-02
  -7   5   8       -2.48        6.26        3.43 o   0.7021E-01
  -6   5   8      235.56      275.04        8.27 o   0.1962E-02
  -5   5   8      427.44      463.71       17.30 o   0.6897E-03
  -4   5   8     3412.49     3575.76       55.36 o   0.1619E-04
  -3   5   8      124.42      120.97        9.04 o   0.4796E-02
  -2   5   8     7553.69     7756.16       72.47 o   0.3559E-05
  -1   5   8      292.79      288.22       11.36 o   0.1528E-02
   0   5   8     2932.73     2821.77       41.21 o   0.2456E-04
   1   5   8       26.23       27.82        4.39 o   0.2797E-01
   2   5   8       97.48       85.00        8.16 o   0.6874E-02
   3   5   8        4.65        6.03        3.45 o   0.6791E-01
   4   5   8        2.96        4.42        3.60 o   0.6715E-01
   5   5   8        7.45        8.43        3.27 o   0.6725E-01
   6   5   8      262.02      262.50       17.11 o   0.1359E-02
   7   5   8       -7.81        0.32        6.28 o   0.2451E-01
   8   5   8       54.96       67.91        6.00 o   0.1170E-01
   9   5   8        0.43        3.39        2.02 o   0.1477E-01
 -10   6   8      266.65      240.47        8.89 o   0.2064E-02
  -9   6   8      227.89      235.01       10.63 o   0.2108E-02
  -8   6   8        6.97       12.54        3.71 o   0.5173E-01
  -7   6   8      168.45      209.48       10.46 o   0.2633E-02
  -6   6   8        2.92        3.64        3.62 o   0.6780E-01
  -5   6   8      216.90      219.84        9.70 o   0.2386E-02
  -4   6   8      418.43      497.24       17.12 o   0.6501E-03
  -3   6   8      450.89      506.04       15.00 o   0.6445E-03
  -2   6   8      150.53      165.94        7.68 o   0.3923E-02
  -1   6   8     1807.08     1777.08       31.63 o   0.6040E-04
   0   6   8     3061.59     3096.39       51.40 o   0.2087E-04
   1   6   8      162.90      173.30        9.10 o   0.3364E-02
   2   6   8      946.50     1002.10       22.90 o   0.1837E-03
   3   6   8       10.33       10.10        3.63 o   0.5390E-01
   4   6   8       26.14       26.56        3.43 o   0.3588E-01
   5   6   8        6.18        2.17        3.40 o   0.7522E-01
   6   6   8       29.15       37.45        5.48 o   0.1917E-01
   7   6   8       18.66       13.68        4.62 o   0.3353E-01
   8   6   8        0.62        3.70        2.48 o   0.6511E-02
  -9   7   8      406.44      360.03       15.28 o   0.9409E-03
  -8   7   8      261.43      291.57       11.61 o   0.1576E-02
  -7   7   8        1.09        0.90        4.39 o   0.1283E-01
  -6   7   8       99.68      142.29        7.86 o   0.5025E-02
  -5   7   8        6.93        4.39        3.71 o   0.6102E-01
  -4   7   8        7.39        3.66        2.82 o   0.9593E-01
  -3   7   8      199.56      224.88       10.49 o   0.2333E-02
  -2   7   8     1136.98     1247.96       25.29 o   0.1255E-03
  -1   7   8       19.57       20.18        4.02 o   0.3625E-01
   0   7   8     7908.79     7758.62      103.26 o   0.3388E-05
   1   7   8      200.17      214.42       10.41 o   0.2431E-02
   2   7   8     1177.53     1232.06       23.40 o   0.1265E-03
   3   7   8        9.24       11.70        3.47 o   0.5623E-01
   4   7   8       21.83       25.34        4.28 o   0.3070E-01
   5   7   8       10.31        9.54        5.21 o   0.3099E-01
   6   7   8      453.42      454.72       19.96 o   0.6370E-03
   7   7   8       11.97        9.03        4.64 o   0.3738E-01
   8   7   8      186.06      168.92       12.40 o   0.2640E-02
  -8   8   8      599.15      562.81       19.79 o   0.4574E-03
  -7   8   8      375.74      349.25       13.15 o   0.1069E-02
  -6   8   8       18.17       18.88        5.63 o   0.2364E-01
  -5   8   8       44.33       56.46        7.40 o   0.1079E-01
  -4   8   8        9.72       15.26        3.30 o   0.5520E-01
  -3   8   8       87.16      105.43        8.09 o   0.6308E-02
  -2   8   8        5.27        7.75        2.85 o   0.8562E-01
  -1   8   8       64.49       67.84        6.46 o   0.1062E-01
   0   8   8       40.13       43.85        4.85 o   0.1909E-01
   1   8   8      846.49      778.30       31.22 o   0.2319E-03
   2   8   8     1504.28     1520.66       62.02 o   0.6595E-04
   3   8   8        8.65        8.77        7.85 o   0.1511E-01
   4   8   8      312.23      288.95       26.25 o   0.8093E-03
   5   8   8        0.34        4.66        6.82 o   0.1152E-03
   6   8   8        6.13        8.17        3.59 o   0.5976E-01
   7   8   8       -8.04        6.65        5.31 o   0.3146E-01
  -8   9   8     1124.66      951.04       32.17 o   0.1611E-03
  -7   9   8     1294.75     1160.02       41.43 o   0.1115E-03
  -6   9   8     1013.29      952.01       27.89 o   0.1788E-03
  -5   9   8       86.42       87.45        8.74 o   0.6524E-02
  -4   9   8      101.85      109.65       12.94 o   0.3681E-02
  -3   9   8       33.11       34.45        4.83 o   0.2227E-01
  -2   9   8      189.21      209.86       11.96 o   0.2326E-02
  -1   9   8       -0.62        3.67        3.34 o   0.2009E-02
   0   9   8       29.09       21.95        6.07 o   0.1950E-01
   1   9   8       34.58       26.18        7.58 o   0.1329E-01
   2   9   8     1611.51     1546.81       62.85 o   0.6239E-04
   3   9   8        8.49        6.49        7.72 o   0.1582E-01
   4   9   8      179.74      195.63       18.65 o   0.1651E-02
   5   9   8       -8.24        2.42        8.04 o   0.1497E-01
   6   9   8      112.01      100.37       11.31 o   0.4387E-02
  -6  10   8     1403.57     1254.17       29.34 o   0.1075E-03
  -5  10   8      820.87      769.88       23.46 o   0.2649E-03
  -4  10   8      357.18      341.80       16.30 o   0.1014E-02
  -3  10   8       15.70       22.10        7.59 o   0.1450E-01
  -2  10   8       33.88       43.09        5.96 o   0.1609E-01
  -1  10   8       65.42       67.09        7.06 o   0.9775E-02
   0  10   8       68.30       81.83        7.00 o   0.8790E-02
   1  10   8        3.56        2.78        5.90 o   0.2759E-01
   2  10   8       21.04       42.85        5.54 o   0.1869E-01
   3  10   8      161.23      166.40       11.86 o   0.2908E-02
   4  10   8      353.50      330.41       15.98 o   0.1059E-02
   5  10   8       15.95       15.75        3.95 o   0.4103E-01
  -5  11   8     1037.47      889.72       32.54 o   0.1797E-03
  -4  11   8      723.96      700.64       29.48 o   0.2843E-03
  -3  11   8      275.38      277.88       18.69 o   0.1198E-02
  -2  11   8       18.16       22.22        6.23 o   0.1970E-01
  -1  11   8       48.51       42.97        6.13 o   0.1463E-01
   0  11   8      136.98      129.83       10.48 o   0.3943E-02
   1  11   8       12.48        4.30        5.09 o   0.3384E-01
   2  11   8      321.89      321.71       14.61 o   0.1185E-02
   3  11   8      135.64      109.90        8.66 o   0.5092E-02
  -2  12   8      191.81      186.00       11.80 o   0.2552E-02
  -1 -12   9      137.21      134.50       10.17 o   0.3951E-02
   0 -12   9      794.00      782.99       26.34 o   0.2556E-03
  -4 -11   9        9.46       13.73        5.00 o   0.3168E-01
  -3 -11   9       65.95       63.27        6.51 o   0.1087E-01
  -2 -11   9        1.43        2.00        3.40 o   0.5830E-01
  -1 -11   9      154.88      173.25        9.74 o   0.3297E-02
   0 -11   9      706.28      686.94       31.17 o   0.2841E-03
   1 -11   9        0.63        3.51        2.31 o   0.8672E-02
   2 -11   9      941.76      941.79       23.45 o   0.1967E-03
   3 -11   9      344.59      327.51       17.62 o   0.1020E-02
  -6 -10   9      837.80      786.12       29.10 o   0.2380E-03
  -5 -10   9        1.41        0.49        5.59 o   0.8110E-02
  -4 -10   9       79.41       68.61       11.85 o   0.5019E-02
  -3 -10   9        4.45        0.27        4.71 o   0.4346E-01
  -2 -10   9        4.90        3.90        4.13 o   0.5216E-01
  -1 -10   9       59.31       58.53        7.52 o   0.9921E-02
   0 -10   9       73.86       79.28        8.27 o   0.7495E-02
   1 -10   9      214.35      214.26       13.03 o   0.2069E-02
   2 -10   9      787.28      795.04       24.49 o   0.2590E-03
   3 -10   9      214.49      201.03       11.62 o   0.2340E-02
   4 -10   9     1579.78     1495.05       47.43 o   0.7317E-04
   5 -10   9      370.83      309.57       18.10 o   0.1014E-02
  -7  -9   9       20.06       33.87        5.01 o   0.2325E-01
  -6  -9   9      224.34      234.47        9.87 o   0.2203E-02
  -5  -9   9       22.28       28.38        5.17 o   0.2347E-01
  -4  -9   9      310.93      325.10       24.59 o   0.8113E-03
  -3  -9   9      197.26      198.66       13.88 o   0.2133E-02
  -2  -9   9      140.15      137.19       11.95 o   0.3364E-02
  -1  -9   9       51.40       54.93        7.79 o   0.1003E-01
   0  -9   9       -5.74        0.21        5.09 o   0.3722E-01
   1  -9   9       77.47       96.54        8.73 o   0.6381E-02
   2  -9   9      365.17      366.22       17.80 o   0.9022E-03
   3  -9   9      269.27      257.47       14.73 o   0.1526E-02
   4  -9   9      283.26      299.17       20.69 o   0.1035E-02
   5  -9   9      261.96      249.97       12.83 o   0.1715E-02
   6  -9   9      945.12      868.89       22.60 o   0.2163E-03
  -8  -8   9       50.76       44.49        6.17 o   0.1415E-01
  -7  -8   9       -1.59        4.89        4.21 o   0.1778E-01
  -6  -8   9      398.55      424.05       18.30 o   0.7537E-03
  -5  -8   9       46.91       56.14        7.28 o   0.1094E-01
  -4  -8   9     3686.07     3802.18      102.95 o   0.1291E-04
  -3  -8   9       39.35       47.67        4.60 o   0.1921E-01
  -2  -8   9     4220.67     4263.81       55.19 o   0.1135E-04
  -1  -8   9       -0.78        2.62        1.51 o   0.4083E-01
   0  -8   9      319.86      333.46       12.42 o   0.1235E-02
   1  -8   9       55.06       51.21        4.97 o   0.1599E-01
   2  -8   9      393.48      406.34       12.37 o   0.9172E-03
   3  -8   9        5.44       11.78        5.00 o   0.3327E-01
   4  -8   9        5.27        5.75        4.62 o   0.4135E-01
   5  -8   9       45.91       52.01        7.08 o   0.1169E-01
   6  -8   9       43.09       43.88        4.78 o   0.1900E-01
   7  -8   9      222.92      212.57        8.15 o   0.2597E-02
  -9  -7   9       18.16       25.29        3.83 o   0.3565E-01
  -8  -7   9       86.07       83.60        7.97 o   0.7307E-02
  -7  -7   9       14.72        1.21        5.02 o   0.3556E-01
  -6  -7   9       48.60       45.80        7.63 o   0.1103E-01
  -5  -7   9       27.90       28.40        6.27 o   0.1770E-01
  -4  -7   9     1712.97     1717.14       31.34 o   0.6514E-04
  -3  -7   9       16.45       20.48        3.53 o   0.4286E-01
  -2  -7   9     3670.40     3721.12       50.79 o   0.1480E-04
  -1  -7   9      119.41      126.09        8.02 o   0.5150E-02
   0  -7   9     2353.68     2419.68       33.75 o   0.3474E-04
   1  -7   9      135.00      126.64        8.20 o   0.4839E-02
   2  -7   9      212.92      225.85        8.31 o   0.2492E-02
   3  -7   9      169.77      179.75        8.18 o   0.3393E-02
   4  -7   9       29.26       47.67        4.68 o   0.2005E-01
   5  -7   9       19.67       12.85        4.85 o   0.3135E-01
   6  -7   9       33.10       34.57        5.17 o   0.2066E-01
   7  -7   9       27.32       21.56        3.58 o   0.3758E-01
   8  -7   9      471.61      417.34       11.31 o   0.8255E-03
  -9  -6   9       14.85       10.17        4.43 o   0.3855E-01
  -8  -6   9      150.39      140.78        7.86 o   0.4419E-02
  -7  -6   9       -2.28        1.29        4.36 o   0.5045E-01
  -6  -6   9       99.36      113.60       10.83 o   0.4459E-02
  -5  -6   9       27.44       26.46        3.98 o   0.3123E-01
  -4  -6   9      147.49      153.03        8.80 o   0.3923E-02
  -3  -6   9        9.20        7.32        4.23 o   0.4547E-01
  -2  -6   9     3393.50     3456.82       47.23 o   0.1719E-04
  -1  -6   9      185.33      190.90        9.46 o   0.2901E-02
   0  -6   9     9731.77     9745.47       81.85 o   0.2234E-05
   1  -6   9      342.22      343.04       12.81 o   0.1152E-02
   2  -6   9      729.22      819.55       19.08 o   0.2767E-03
   3  -6   9       -3.11        1.46        3.47 o   0.7694E-01
   4  -6   9        6.25        2.69        3.12 o   0.8585E-01
   5  -6   9       20.24       21.40        4.15 o   0.3403E-01
   6  -6   9      359.45      392.84       12.60 o   0.9882E-03
   7  -6   9       23.09       22.31        3.88 o   0.3549E-01
   8  -6   9       15.23        7.18        2.80 o   0.7657E-01
 -10  -5   9      899.17      900.57       29.57 o   0.1989E-03
  -9  -5   9      365.96      368.14       11.38 o   0.1079E-02
  -8  -5   9      276.34      274.55       11.39 o   0.1637E-02
  -7  -5   9       90.71       90.41        7.01 o   0.7684E-02
  -6  -5   9       54.93       63.64        4.94 o   0.1418E-01
  -5  -5   9        3.57        1.34        3.60 o   0.7162E-01
  -4  -5   9      943.58      989.66       21.95 o   0.1882E-03
  -3  -5   9       12.54       12.57        3.60 o   0.5071E-01
  -2  -5   9      346.88      390.41       12.35 o   0.1018E-02
  -1  -5   9      115.11      126.34        8.43 o   0.5022E-02
   0  -5   9     3053.86     3169.37       34.34 o   0.2091E-04
   1  -5   9      654.22      602.96       15.26 o   0.4352E-03
   2  -5   9     2365.67     2565.89       42.97 o   0.3148E-04
   3  -5   9        4.31       11.65        3.80 o   0.5196E-01
   4  -5   9       16.73        8.06        5.56 o   0.2725E-01
   5  -5   9       60.40       58.93        4.56 o   0.1527E-01
   6  -5   9       38.60       28.54        4.64 o   0.2408E-01
   7  -5   9      133.94      150.93        7.20 o   0.4569E-02
   8  -5   9      280.38      275.79        9.64 o   0.1725E-02
   9  -5   9        1.19        8.16        2.42 o   0.2351E-01
 -10  -4   9     2087.52     2244.87       38.63 o   0.4054E-04
  -9  -4   9      357.75      369.20       12.34 o   0.1062E-02
  -8  -4   9     1707.11     1777.04       31.41 o   0.6263E-04
  -7  -4   9      196.20      205.28        8.40 o   0.2808E-02
  -6  -4   9      302.48      311.49       12.58 o   0.1346E-02
  -5  -4   9       12.20        8.44        3.65 o   0.5440E-01
  -4  -4   9       54.61       61.46        4.83 o   0.1471E-01
  -3  -4   9        6.19        3.80        2.91 o   0.9323E-01
  -2  -4   9       19.80       30.83        2.83 o   0.4091E-01
  -1  -4   9       84.62       75.29        5.21 o   0.1077E-01
   0  -4   9     2636.65     2534.65       32.64 o   0.3063E-04
   1  -4   9       17.64       20.42        4.27 o   0.3401E-01
   2  -4   9     7856.69     7622.44       96.80 o   0.3500E-05
   3  -4   9        7.10        7.16        4.64 o   0.3972E-01
   4  -4   9      827.69      980.60       20.94 o   0.2059E-03
   5  -4   9      187.58      187.85        7.40 o   0.3257E-02
   6  -4   9      191.02      207.18        7.46 o   0.2940E-02
   7  -4   9       79.55       76.46        5.92 o   0.1003E-01
   8  -4   9     1369.31     1415.81       19.98 o   0.9913E-04
   9  -4   9       72.11       65.71        3.81 o   0.1465E-01
 -10  -3   9      276.46      260.75       10.83 o   0.1754E-02
  -9  -3   9      219.31      243.59       10.05 o   0.2136E-02
  -8  -3   9     2281.15     2328.25       37.41 o   0.3691E-04
  -7  -3   9      263.33      291.59       10.76 o   0.1620E-02
  -6  -3   9     3762.91     3874.23       73.58 o   0.1334E-04
  -5  -3   9       54.04       60.68        5.33 o   0.1385E-01
  -4  -3   9     3394.31     3259.66       40.24 o   0.1871E-04
  -3  -3   9        4.89        4.27        3.07 o   0.8565E-01
  -2  -3   9       53.84       53.64        4.31 o   0.1728E-01
  -1  -3   9       76.92       76.06        4.42 o   0.1205E-01
   0  -3   9      570.64      525.07       14.12 o   0.5540E-03
   1  -3   9       41.63       40.71        5.09 o   0.1873E-01
   2  -3   9     4681.65     4686.74       64.12 o   0.9313E-05
   3  -3   9      499.14      484.88       17.18 o   0.6133E-03
   4  -3   9      718.64      767.08       16.84 o   0.3094E-03
   5  -3   9       36.58       38.69        5.82 o   0.1703E-01
   6  -3   9        1.56        3.86        2.66 o   0.1162E+00
   7  -3   9       40.64       51.03        4.50 o   0.1868E-01
   8  -3   9      253.21      236.61        8.38 o   0.2196E-02
   9  -3   9      187.97      186.20        6.60 o   0.3405E-02
 -11  -2   9        1.29        0.46        4.46 o   0.1671E-01
 -10  -2   9       61.20       49.58        5.80 o   0.1382E-01
  -9  -2   9       78.04       68.56        7.26 o   0.9045E-02
  -8  -2   9     3805.03     3850.48       51.82 o   0.1385E-04
  -7  -2   9      751.48      769.38       17.99 o   0.2968E-03
  -6  -2   9     2495.58     2653.93       44.20 o   0.2914E-04
  -5  -2   9      740.87      745.14       21.08 o   0.2989E-03
  -4  -2   9     1069.14     1194.24       21.12 o   0.1407E-03
  -3  -2   9      104.77      102.34        5.02 o   0.8093E-02
  -2  -2   9     2994.20     2724.73       34.32 o   0.2567E-04
  -1  -2   9       13.37       15.42        2.37 o   0.7289E-01
   0  -2   9     2291.73     2036.20       31.26 o   0.4414E-04
   1  -2   9      160.41      157.17        8.53 o   0.3790E-02
   2  -2   9       80.38       99.63        5.59 o   0.8577E-02
   3  -2   9      373.18      350.83       10.83 o   0.1136E-02
   4  -2   9     4324.06     4216.83       44.30 o   0.1147E-04
   5  -2   9       48.32       45.85        5.53 o   0.1587E-01
   6  -2   9      219.07      259.94        7.26 o   0.2225E-02
   7  -2   9       -0.65        0.36        1.87 o   0.2037E-01
   8  -2   9        3.52        2.21        2.43 o   0.1387E+00
   9  -2   9      109.06       98.47        6.11 o   0.7460E-02
 -11  -1   9       26.07       28.58        4.20 o   0.2899E-01
 -10  -1   9        0.75        3.23        1.92 o   0.1814E-01
  -9  -1   9      152.74      145.25        9.85 o   0.3729E-02
  -8  -1   9      340.87      355.83       11.99 o   0.1137E-02
  -7  -1   9      915.89      964.97       22.39 o   0.1963E-03
  -6  -1   9     1030.90     1113.80       26.02 o   0.1512E-03
  -5  -1   9     1178.34     1174.28       26.93 o   0.1308E-03
  -4  -1   9     1392.52     1399.15       28.46 o   0.9588E-04
  -3  -1   9      341.49      322.44        8.52 o   0.1374E-02
  -2  -1   9     3151.57     2783.78       31.70 o   0.2424E-04
  -1  -1   9       28.60       23.64        2.97 o   0.4177E-01
   0  -1   9      185.57      205.71        7.69 o   0.2969E-02
   1  -1   9       57.71       55.92        4.34 o   0.1653E-01
   2  -1   9       86.51       92.36        8.08 o   0.6853E-02
   3  -1   9       25.13       22.30        3.56 o   0.3802E-01
   4  -1   9      137.36      151.56        7.21 o   0.4508E-02
   5  -1   9      165.03      182.92       10.41 o   0.2968E-02
   6  -1   9       22.21       17.53        2.81 o   0.5365E-01
   7  -1   9        7.41        5.98        2.78 o   0.9060E-01
   8  -1   9       54.54       50.53        4.78 o   0.1664E-01
   9  -1   9       25.64       29.93        3.42 o   0.3430E-01
 -11   0   9       41.44       38.36        4.76 o   0.2052E-01
 -10   0   9       46.33       51.14        4.76 o   0.1727E-01
  -9   0   9        0.57        0.25        2.31 o   0.8781E-02
  -8   0   9      234.83      255.67       11.55 o   0.1863E-02
  -7   0   9        3.36        9.86        3.95 o   0.5103E-01
  -6   0   9     4152.93     4163.17       54.36 o   0.1183E-04
  -5   0   9       56.89       65.73        5.39 o   0.1292E-01
  -4   0   9     6233.82     6066.04       66.25 o   0.5569E-05
  -3   0   9      223.58      218.40        7.63 o   0.2587E-02
  -2   0   9     2890.20     2686.65       32.58 o   0.2686E-04
  -1   0   9       98.48       87.48        5.82 o   0.8652E-02
   0   0   9     1603.44     1348.18       21.33 o   0.9443E-04
   1   0   9       42.07       39.59        4.92 o   0.1957E-01
   2   0   9     1890.25     1815.36       32.84 o   0.5713E-04
   3   0   9       11.28        7.49        3.77 o   0.5320E-01
   4   0   9      536.68      524.09       16.01 o   0.5567E-03
   5   0   9       14.86       15.51        4.78 o   0.3197E-01
   6   0   9      330.41      324.04        9.81 o   0.1347E-02
   7   0   9        1.85        2.44        3.16 o   0.8987E-01
   8   0   9       46.58       55.81        4.50 o   0.1706E-01
   9   0   9       11.80       10.29        3.53 o   0.5510E-01
 -11   1   9        3.41        2.51        2.10 o   0.1723E+00
 -10   1   9      137.39      139.97        8.66 o   0.4336E-02
  -9   1   9       15.36       18.99        4.98 o   0.2874E-01
  -8   1   9      115.30      120.99        6.76 o   0.5938E-02
  -7   1   9       10.38        9.43        3.50 o   0.5759E-01
  -6   1   9     2112.33     2217.26       39.28 o   0.4076E-04
  -5   1   9      171.40      196.66        8.98 o   0.2999E-02
  -4   1   9      472.08      508.52       13.15 o   0.6486E-03
  -3   1   9      799.69      741.16       15.21 o   0.3071E-03
  -2   1   9     2254.03     2361.56       28.02 o   0.3735E-04
  -1   1   9      142.13      124.31        6.12 o   0.5615E-02
   0   1   9      762.30      613.28       13.87 o   0.3942E-03
   1   1   9       18.47       18.51        3.24 o   0.4763E-01
   2   1   9      399.69      487.05       10.60 o   0.7710E-03
   3   1   9       -1.58        0.01        2.90 o   0.1155E+00
   4   1   9     3504.45     3604.01       70.26 o   0.1534E-04
   5   1   9       47.96       52.44        8.11 o   0.9789E-02
   6   1   9      691.41      742.58       19.93 o   0.3161E-03
   7   1   9       65.47       72.54        7.84 o   0.8491E-02
   8   1   9       68.36       70.07        6.59 o   0.1010E-01
   9   1   9       10.35        3.43        3.75 o   0.5883E-01
 -11   2   9      745.80      739.63       19.73 o   0.3056E-03
 -10   2   9       24.88       19.51        4.08 o   0.3451E-01
  -9   2   9      528.14      524.20       18.66 o   0.5346E-03
  -8   2   9       30.36       37.15        4.29 o   0.2454E-01
  -7   2   9       88.43       98.17        5.50 o   0.8527E-02
  -6   2   9      195.28      223.82        9.60 o   0.2463E-02
  -5   2   9      223.21      249.86        8.56 o   0.2190E-02
  -4   2   9     2230.12     2325.04       45.89 o   0.3649E-04
  -3   2   9       85.69       92.93        5.82 o   0.8680E-02
  -2   2   9      871.07      874.30       14.87 o   0.2416E-03
  -1   2   9      279.89      282.30        7.80 o   0.1783E-02
   0   2   9      310.46      301.78        9.13 o   0.1526E-02
   1   2   9        3.25        0.03        2.45 o   0.1528E+00
   2   2   9     1843.23     1763.50       24.04 o   0.6192E-04
   3   2   9        3.58        8.23        3.37 o   0.6792E-01
   4   2   9      538.07      573.21       16.64 o   0.5015E-03
   5   2   9       23.15       28.33        5.11 o   0.2374E-01
   6   2   9     1164.60     1253.99       30.93 o   0.1185E-03
   7   2   9       55.57       56.36        6.03 o   0.1287E-01
   8   2   9       36.77       38.91        4.47 o   0.2212E-01
   9   2   9       -1.90        0.05        2.57 o   0.1440E+00
 -10   3   9      946.41      934.19       19.37 o   0.2048E-03
  -9   3   9        6.59       12.92        3.94 o   0.4710E-01
  -8   3   9      120.25      118.80        7.30 o   0.5683E-02
  -7   3   9       11.25       12.10        2.83 o   0.6980E-01
  -6   3   9        2.11        4.34        3.34 o   0.7732E-01
  -5   3   9       20.79       24.87        3.91 o   0.3437E-01
  -4   3   9       34.23       47.23        3.75 o   0.2316E-01
  -3   3   9       31.46       38.74        3.55 o   0.2767E-01
  -2   3   9       14.07        1.78        2.84 o   0.9073E-01
  -1   3   9       12.93       11.69        2.63 o   0.7457E-01
   0   3   9     1025.87     1097.30       15.51 o   0.1649E-03
   1   3   9       14.07       13.66        3.04 o   0.5964E-01
   2   3   9        0.85        2.89        1.40 o   0.4209E-01
   3   3   9        1.01        6.53        3.92 o   0.9814E-02
   4   3   9      552.81      615.46       17.44 o   0.4515E-03
   5   3   9       51.49       58.02        5.74 o   0.1352E-01
   6   3   9     5311.40     5290.44       59.82 o   0.7400E-05
   7   3   9       22.31       20.24        5.15 o   0.2594E-01
   8   3   9      788.11      771.99       17.36 o   0.2898E-03
   9   3   9        8.05        7.70        2.31 o   0.1065E+00
 -10   4   9      252.52      228.27        9.08 o   0.2208E-02
  -9   4   9      579.88      584.50       16.21 o   0.4748E-03
  -8   4   9       50.96       55.83        5.56 o   0.1418E-01
  -7   4   9       45.23       44.36        4.02 o   0.2138E-01
  -6   4   9      176.62      198.58       10.56 o   0.2688E-02
  -5   4   9      275.33      292.69        9.29 o   0.1660E-02
  -4   4   9     1658.89     1622.52       24.11 o   0.7328E-04
  -3   4   9      503.00      499.76       12.14 o   0.6482E-03
  -2   4   9      334.86      329.92        9.57 o   0.1324E-02
  -1   4   9       12.02        8.09        3.53 o   0.5740E-01
   0   4   9       46.11       36.24        4.57 o   0.2115E-01
   1   4   9       -1.11        0.45        3.17 o   0.4876E-01
   2   4   9        4.55        0.26        3.46 o   0.7810E-01
   3   4   9       -6.71        3.48        4.36 o   0.4688E-01
   4   4   9     1341.15     1500.48       32.62 o   0.8794E-04
   5   4   9       -4.73        0.30        3.26 o   0.8718E-01
   6   4   9      174.71      174.04       14.07 o   0.2380E-02
   7   4   9       59.25       54.66        7.13 o   0.1083E-01
   8   4   9      178.00      188.75        7.69 o   0.3268E-02
   9   4   9      124.63       97.40        6.41 o   0.6922E-02
 -10   5   9      845.34      744.11       15.47 o   0.2945E-03
  -9   5   9      257.51      256.02        8.82 o   0.1988E-02
  -8   5   9      684.44      659.16       20.01 o   0.3603E-03
  -7   5   9       22.46       17.78        3.86 o   0.3861E-01
  -6   5   9       63.15       63.04        4.10 o   0.1530E-01
  -5   5   9       -2.24        1.67        3.44 o   0.7861E-01
  -4   5   9     1074.50     1158.65       21.31 o   0.1455E-03
  -3   5   9      725.44      748.09       16.82 o   0.3165E-03
  -2   5   9     1889.26     1895.08       28.55 o   0.5488E-04
  -1   5   9       26.44       21.21        5.23 o   0.2448E-01
   0   5   9      171.36      169.90        8.04 o   0.3565E-02
   1   5   9       26.91       23.06        3.46 o   0.3786E-01
   2   5   9        2.62        0.53        3.60 o   0.7396E-01
   3   5   9       41.36       35.51        6.34 o   0.1547E-01
   4   5   9       34.40       29.72        3.91 o   0.2875E-01
   5   5   9       14.65       25.56        4.24 o   0.3254E-01
   6   5   9     1102.15     1137.42       35.49 o   0.1311E-03
   7   5   9        4.28        8.16        3.53 o   0.6263E-01
   8   5   9     2683.84     2393.77       40.03 o   0.3194E-04
  -9   6   9     1092.79     1027.10       22.89 o   0.1642E-03
  -8   6   9      571.72      582.39       17.16 o   0.4734E-03
  -7   6   9      463.74      473.35       17.06 o   0.6521E-03
  -6   6   9       14.03        7.59        4.19 o   0.4407E-01
  -5   6   9      195.54      208.37        7.75 o   0.2857E-02
  -4   6   9        4.80        6.92        3.20 o   0.7488E-01
  -3   6   9      662.47      713.85       16.65 o   0.3517E-03
  -2   6   9     2167.32     2189.70       41.00 o   0.4057E-04
  -1   6   9      382.30      377.14       13.80 o   0.9664E-03
   0   6   9      695.91      667.18       19.22 o   0.3560E-03
   1   6   9       10.33        4.93        3.14 o   0.7508E-01
   2   6   9      218.60      215.43       11.07 o   0.2256E-02
   3   6   9        1.30        0.17        3.13 o   0.7036E-01
   4   6   9       65.99       80.96        5.50 o   0.1073E-01
   5   6   9        8.63        2.53        4.25 o   0.4905E-01
   6   6   9      249.78      261.21       16.45 o   0.1433E-02
   7   6   9       -3.25        2.85        5.95 o   0.2710E-01
   8   6   9      403.13      347.45       14.16 o   0.1008E-02
  -9   7   9       42.54       44.25        4.07 o   0.2164E-01
  -8   7   9      477.07      480.23       15.11 o   0.6597E-03
  -7   7   9      136.17      150.75        8.82 o   0.4070E-02
  -6   7   9      114.57      109.46       11.14 o   0.4268E-02
  -5   7   9       14.39       28.81        6.35 o   0.1840E-01
  -4   7   9       38.54       54.68        5.00 o   0.1669E-01
  -3   7   9       10.00       13.48        2.79 o   0.6929E-01
  -2   7   9     3666.64     3689.17       46.39 o   0.1508E-04
  -1   7   9      365.18      357.58       16.45 o   0.9607E-03
   0   7   9     3606.18     3419.96       60.14 o   0.1637E-04
   1   7   9      145.31      142.79        9.03 o   0.4069E-02
   2   7   9      520.61      507.52       13.70 o   0.6092E-03
   3   7   9        7.61        9.80        3.20 o   0.6679E-01
   4   7   9        2.82        3.54        6.30 o   0.1966E-01
   5   7   9        4.25        3.69        4.59 o   0.4357E-01
   6   7   9        4.57        3.60        4.66 o   0.4230E-01
   7   7   9       -2.00        1.61        3.13 o   0.9412E-01
  -8   8   9       27.73       22.94        4.88 o   0.2597E-01
  -7   8   9      110.49       99.12        8.80 o   0.5690E-02
  -6   8   9      109.57      112.86        9.82 o   0.4827E-02
  -5   8   9       19.44       19.63        4.67 o   0.3035E-01
  -4   8   9       19.29       18.27        5.64 o   0.2368E-01
  -3   8   9       97.75      101.47       10.81 o   0.4742E-02
  -2   8   9        5.90        1.98        5.03 o   0.3716E-01
  -1   8   9     1051.82     1054.98       35.78 o   0.1450E-03
   0   8   9      139.97      132.87       10.55 o   0.3834E-02
   1   8   9      513.37      494.56       19.72 o   0.5606E-03
   2   8   9     1892.15     1771.79       70.41 o   0.4776E-04
   3   8   9       30.77       31.06       10.42 o   0.7825E-02
   4   8   9      675.53      628.35       25.08 o   0.3514E-03
   5   8   9       -1.23        0.03        4.26 o   0.1824E-01
   6   8   9        6.09        2.69        3.19 o   0.8260E-01
  -7   9   9       38.26       31.54        4.80 o   0.2234E-01
  -6   9   9       56.38       60.11        6.57 o   0.1143E-01
  -5   9   9       18.22       22.81        5.16 o   0.2573E-01
  -4   9   9       47.32       33.82       10.24 o   0.7698E-02
  -3   9   9       -3.96        0.14        5.25 o   0.3544E-01
  -2   9   9      136.80      142.59       10.52 o   0.3712E-02
  -1   9   9        6.02        5.93        4.45 o   0.4376E-01
   0   9   9     1922.82     1936.88       49.40 o   0.4867E-04
   1   9   9        3.82        5.05        5.40 o   0.3180E-01
   2   9   9     4088.77     3771.42       77.18 o   0.1298E-04
   3   9   9      165.56      174.09       12.88 o   0.2609E-02
   4   9   9      672.54      614.40       23.64 o   0.3688E-03
   5   9   9       82.72       75.64        7.53 o   0.8193E-02
  -6  10   9      121.52      108.88        7.04 o   0.6144E-02
  -5  10   9        1.84        0.37        3.94 o   0.5615E-01
  -4  10   9       27.71       18.89        8.79 o   0.1112E-01
  -3  10   9        6.02        9.37        4.72 o   0.3764E-01
  -2  10   9        0.70        1.74        2.72 o   0.4564E-02
  -1  10   9       46.28       39.78        6.08 o   0.1533E-01
   0  10   9        7.79        4.68        5.55 o   0.2972E-01
   1  10   9       93.20       73.77        9.67 o   0.6191E-02
   2  10   9       92.38       81.36        9.35 o   0.6191E-02
   3  10   9      248.63      245.07       13.28 o   0.1743E-02
   4  10   9     2402.47     2049.38       43.71 o   0.4070E-04
  -4  11   9      223.35      187.98       14.46 o   0.2045E-02
  -3  11   9       13.92        8.41        6.02 o   0.2398E-01
  -2  11   9       -1.79        4.64        5.29 o   0.1336E-01
  -1  11   9        5.08        7.17        3.57 o   0.6220E-01
   0  11   9        6.76       11.64        5.11 o   0.3191E-01
   1  11   9       -6.07        3.09        3.94 o   0.5694E-01
   2  11   9      136.16      131.35        8.56 o   0.4573E-02
   3  11   9       10.88        6.55        4.28 o   0.4459E-01
  -4 -11  10      482.26      387.17       20.37 o   0.7008E-03
  -3 -11  10       91.95       85.75        6.56 o   0.8277E-02
  -2 -11  10      347.49      335.45       10.76 o   0.1235E-02
  -1 -11  10       94.73       89.19       10.88 o   0.4993E-02
   0 -11  10        8.37       14.28        4.49 o   0.3743E-01
   1 -11  10      139.69      141.91        8.43 o   0.4338E-02
   2 -11  10      273.49      284.02        8.64 o   0.1750E-02
  -5 -10  10        8.45        4.50        5.34 o   0.3181E-01
  -4 -10  10     2785.79     2574.57       73.50 o   0.2575E-04
  -3 -10  10       -2.98        0.56        4.14 o   0.5613E-01
  -2 -10  10      242.38      243.11       13.50 o   0.1753E-02
  -1 -10  10        4.31       15.18        4.18 o   0.4235E-01
   0 -10  10       23.55       19.22        5.16 o   0.2592E-01
   1 -10  10       15.72       15.42        4.37 o   0.3626E-01
   2 -10  10      757.38      771.78       22.75 o   0.2787E-03
   3 -10  10        8.20        9.86        3.51 o   0.5825E-01
   4 -10  10      395.35      355.62       19.47 o   0.8467E-03
  -6  -9  10       -2.35        2.84        2.90 o   0.1029E+00
  -5  -9  10      103.15       72.43       13.53 o   0.3933E-02
  -4  -9  10       91.10       86.19       14.23 o   0.3563E-02
  -3  -9  10      271.09      271.25       15.50 o   0.1411E-02
  -2  -9  10       49.90       50.08        7.84 o   0.1029E-01
  -1  -9  10       22.76       25.09        5.77 o   0.2098E-01
   0  -9  10      232.07      259.22       20.68 o   0.1195E-02
   1  -9  10       18.61       28.76        5.01 o   0.2491E-01
   2  -9  10      129.06      151.61       10.60 o   0.3602E-02
   3  -9  10       45.02       44.16        6.12 o   0.1476E-01
   4  -9  10     1326.32     1289.31       45.22 o   0.9554E-04
   5  -9  10      175.91      169.29        9.42 o   0.3267E-02
   6  -9  10      596.16      492.35       21.74 o   0.4992E-03
  -8  -8  10       -4.31        3.38        2.89 o   0.9815E-01
  -7  -8  10        6.81        4.90        3.93 o   0.5483E-01
  -6  -8  10       73.08       66.79        7.92 o   0.8496E-02
  -5  -8  10       -1.98        2.60        4.98 o   0.2509E-01
  -4  -8  10      351.32      376.84       27.43 o   0.6438E-03
  -3  -8  10       16.43       12.88        5.96 o   0.2317E-01
  -2  -8  10     1729.94     1801.90       44.25 o   0.5768E-04
  -1  -8  10       20.05       25.76        3.32 o   0.3988E-01
   0  -8  10      168.83      196.89       13.43 o   0.2316E-02
   1  -8  10       40.15       46.29        6.89 o   0.1288E-01
   2  -8  10       22.83       19.22        5.44 o   0.2415E-01
   3  -8  10      251.12      254.89       14.82 o   0.1569E-02
   4  -8  10     1621.31     1602.64       38.82 o   0.7054E-04
   5  -8  10      334.38      340.30       15.61 o   0.1073E-02
   6  -8  10     2291.22     2048.39       29.51 o   0.4396E-04
  -8  -7  10      883.41      736.77       24.19 o   0.2629E-03
  -7  -7  10        5.87        0.60        3.71 o   0.6700E-01
  -6  -7  10        3.47        0.16        4.05 o   0.5882E-01
  -5  -7  10       -0.20        0.69        4.64 o   0.5414E-03
  -4  -7  10       17.04       19.84        3.61 o   0.4221E-01
  -3  -7  10        1.82        1.69        3.77 o   0.6337E-01
  -2  -7  10      162.24      155.51        7.39 o   0.4092E-02
  -1  -7  10       72.41       68.63        5.11 o   0.1220E-01
   0  -7  10      122.17      132.69        7.16 o   0.5257E-02
   1  -7  10      156.27      161.92        7.74 o   0.3923E-02
   2  -7  10     1006.61     1057.15       22.98 o   0.1664E-03
   3  -7  10        9.95       12.49        3.43 o   0.5581E-01
   4  -7  10      521.13      581.15       15.10 o   0.5136E-03
   5  -7  10       22.71       24.07        4.64 o   0.2830E-01
   6  -7  10     1379.26     1319.86       23.53 o   0.1057E-03
   7  -7  10      265.13      237.45        9.70 o   0.2032E-02
  -9  -6  10      347.33      303.89       13.40 o   0.1254E-02
  -8  -6  10      898.43      839.71       22.29 o   0.2321E-03
  -7  -6  10       98.91       96.21        8.38 o   0.6246E-02
  -6  -6  10      129.38      133.54        9.45 o   0.4306E-02
  -5  -6  10        2.18        4.80        2.97 o   0.9262E-01
  -4  -6  10     1155.80     1228.82       20.35 o   0.1307E-03
  -3  -6  10       12.26       18.02        4.69 o   0.3240E-01
  -2  -6  10      453.63      461.95       14.82 o   0.7105E-03
  -1  -6  10      149.53      150.30        6.91 o   0.4487E-02
   0  -6  10      197.79      201.17        7.99 o   0.2903E-02
   1  -6  10      292.24      278.58       16.94 o   0.1265E-02
   2  -6  10      101.68       97.75       10.83 o   0.4772E-02
   3  -6  10       63.23       69.13        4.44 o   0.1375E-01
   4  -6  10     1181.44     1226.64       20.30 o   0.1288E-03
   5  -6  10       32.91       44.56        4.57 o   0.2081E-01
   6  -6  10      135.23      144.24        7.54 o   0.4636E-02
   7  -6  10      144.38      149.27        7.07 o   0.4532E-02
   8  -6  10      523.78      462.41       12.58 o   0.6829E-03
  -9  -5  10      276.87      257.16        9.52 o   0.1864E-02
  -8  -5  10     1085.01     1002.50       22.71 o   0.1698E-03
  -7  -5  10      472.27      469.06       18.01 o   0.6379E-03
  -6  -5  10      221.81      238.20        9.66 o   0.2199E-02
  -5  -5  10        1.07        2.39        3.25 o   0.3994E-01
  -4  -5  10      940.11      991.77       22.19 o   0.1877E-03
  -3  -5  10        1.36        3.01        5.20 o   0.9946E-02
  -2  -5  10     2732.67     2848.52       57.98 o   0.2438E-04
  -1  -5  10      127.41      133.99        7.81 o   0.4890E-02
   0  -5  10     2626.84     2693.69       34.37 o   0.2830E-04
   1  -5  10       23.73       24.09        4.11 o   0.3222E-01
   2  -5  10       78.83      102.36        7.50 o   0.6987E-02
   3  -5  10      257.81      260.57       13.50 o   0.1620E-02
   4  -5  10       51.39       51.54        3.70 o   0.1975E-01
   5  -5  10        4.00        6.68        3.24 o   0.7440E-01
   6  -5  10      388.59      479.09       13.27 o   0.7575E-03
   7  -5  10       21.32       19.22        3.65 o   0.4059E-01
   8  -5  10     1056.52      980.64       18.23 o   0.1828E-03
 -10  -4  10       29.11       28.97        3.47 o   0.3368E-01
  -9  -4  10       33.17       42.20        4.25 o   0.2276E-01
  -8  -4  10      209.82      220.39        9.06 o   0.2486E-02
  -7  -4  10      203.16      206.34       10.42 o   0.2496E-02
  -6  -4  10     2402.59     2496.50       39.68 o   0.3255E-04
  -5  -4  10       26.26       22.87        4.38 o   0.2998E-01
  -4  -4  10     1185.43     1242.66       24.76 o   0.1235E-03
  -3  -4  10       17.95       17.79        3.92 o   0.3931E-01
  -2  -4  10      432.01      451.71       15.58 o   0.7317E-03
  -1  -4  10       89.56       84.87        5.53 o   0.9394E-02
   0  -4  10      266.44      303.75       10.56 o   0.1555E-02
   1  -4  10       45.45       47.93        4.75 o   0.1802E-01
   2  -4  10     6478.86     6586.45       84.89 o   0.4812E-05
   3  -4  10       44.30       36.72        6.87 o   0.1365E-01
   4  -4  10      701.30      730.12       19.32 o   0.3222E-03
   5  -4  10      250.54      261.20        7.95 o   0.2030E-02
   6  -4  10      217.37      248.13        9.42 o   0.2150E-02
   7  -4  10       48.77       56.67        4.73 o   0.1618E-01
   8  -4  10       78.87       66.95        4.72 o   0.1260E-01
 -10  -3  10       10.42        9.31        3.25 o   0.6413E-01
  -9  -3  10      450.62      435.09       13.73 o   0.7745E-03
  -8  -3  10      123.57      135.12        7.90 o   0.4886E-02
  -7  -3  10        6.72        6.25        3.27 o   0.7148E-01
  -6  -3  10     2007.80     2150.84       35.08 o   0.4425E-04
  -5  -3  10      187.81      199.72        8.57 o   0.2909E-02
  -4  -3  10       28.77       45.82        3.75 o   0.2446E-01
  -3  -3  10        6.01       10.61        2.92 o   0.7533E-01
  -2  -3  10       17.64       25.23        2.93 o   0.4595E-01
  -1  -3  10        3.88        4.76        2.45 o   0.1211E+00
   0  -3  10     4378.10     4573.61       60.49 o   0.1009E-04
   1  -3  10       95.75      106.77        7.34 o   0.6562E-02
   2  -3  10     5114.86     5409.78       69.07 o   0.7292E-05
   3  -3  10       -1.47        2.11        3.02 o   0.7163E-01
   4  -3  10     1662.06     1744.72       27.25 o   0.6609E-04
   5  -3  10       19.81       20.78        2.75 o   0.5184E-01
   6  -3  10        4.50        9.80        2.94 o   0.7808E-01
   7  -3  10       16.39       15.39        3.28 o   0.5139E-01
   8  -3  10        2.36        9.13        2.42 o   0.1067E+00
   9  -3  10        8.73       14.52        2.04 o   0.9116E-01
 -10  -2  10       12.38        6.98        4.57 o   0.3926E-01
  -9  -2  10      141.27      143.87       12.33 o   0.3180E-02
  -8  -2  10     1357.93     1432.59       32.36 o   0.9220E-04
  -7  -2  10       53.46       60.55        5.27 o   0.1401E-01
  -6  -2  10     1744.43     1848.63       36.22 o   0.5776E-04
  -5  -2  10      224.74      234.85       11.80 o   0.2012E-02
  -4  -2  10     1383.35     1379.60       25.54 o   0.9900E-04
  -3  -2  10       -2.14        2.88        2.22 o   0.1602E+00
  -2  -2  10      544.65      522.29       11.70 o   0.5937E-03
  -1  -2  10        1.10        1.10        2.10 o   0.2028E+00
   0  -2  10      246.26      212.65        9.37 o   0.2347E-02
   1  -2  10        5.23       15.07        4.08 o   0.4354E-01
   2  -2  10      826.12      839.26       26.65 o   0.2313E-03
   3  -2  10      142.48      130.39        7.97 o   0.4734E-02
   4  -2  10     6056.77     6043.68       62.55 o   0.5710E-05
   5  -2  10       22.42       23.86        2.74 o   0.4709E-01
   6  -2  10      401.32      421.81        9.26 o   0.9294E-03
   7  -2  10       37.51       42.89        3.63 o   0.2461E-01
   8  -2  10      112.57      105.89        5.57 o   0.7311E-02
   9  -2  10        5.05        0.86        3.25 o   0.8561E-01
 -10  -1  10      127.75      125.41        7.86 o   0.5110E-02
  -9  -1  10        8.71        6.40        5.02 o   0.3458E-01
  -8  -1  10      909.91      925.56       31.88 o   0.1868E-03
  -7  -1  10      871.97      897.60       16.68 o   0.2306E-03
  -6  -1  10     1503.91     1558.04       32.96 o   0.7848E-04
  -5  -1  10       91.37      104.77        7.64 o   0.6551E-02
  -4  -1  10      637.37      680.17       19.03 o   0.3673E-03
  -3  -1  10       83.05       75.00        4.68 o   0.1150E-01
  -2  -1  10     1437.05     1177.00       21.90 o   0.1185E-03
  -1  -1  10        3.63        6.47        3.48 o   0.6716E-01
   0  -1  10      108.20      102.95        7.29 o   0.6508E-02
   1  -1  10       43.72       47.21        6.75 o   0.1293E-01
   2  -1  10     1527.42     1526.31       37.22 o   0.7799E-04
   3  -1  10       33.87       35.57        4.49 o   0.2348E-01
   4  -1  10     5808.92     6178.82       81.89 o   0.5608E-05
   5  -1  10      167.95      188.84       13.86 o   0.2318E-02
   6  -1  10     2373.07     2566.82       24.66 o   0.3268E-04
   7  -1  10      220.50      246.78        8.19 o   0.2263E-02
   8  -1  10       54.53       56.39        4.48 o   0.1635E-01
   9  -1  10        2.28        6.59        2.94 o   0.8913E-01
 -10   0  10      165.32      148.90       10.89 o   0.3305E-02
  -9   0  10        4.84        8.66        5.64 o   0.2805E-01
  -8   0  10      281.29      315.80       17.29 o   0.1148E-02
  -7   0  10     1384.60     1394.30       19.75 o   0.1005E-03
  -6   0  10     4063.66     4245.64       61.44 o   0.1157E-04
  -5   0  10      978.82      985.02       24.98 o   0.1805E-03
  -4   0  10     2274.66     2349.71       33.99 o   0.3689E-04
  -3   0  10      106.32      117.42        6.59 o   0.6353E-02
  -2   0  10      623.80      464.67       15.37 o   0.5810E-03
  -1   0  10       25.21       22.03        3.69 o   0.3676E-01
   0   0  10      469.63      346.87       17.38 o   0.8480E-03
   1   0  10       65.50       70.27        6.06 o   0.1092E-01
   2   0  10      116.44      111.34        6.91 o   0.6215E-02
   3   0  10       50.96       48.81        5.47 o   0.1540E-01
   4   0  10      577.63      669.90       20.36 o   0.3844E-03
   5   0  10       22.02       15.36        6.21 o   0.2064E-01
   6   0  10     2322.45     2402.68       29.61 o   0.3576E-04
   7   0  10       99.36      108.06        6.10 o   0.7219E-02
   8   0  10      551.37      594.10       16.41 o   0.4783E-03
   9   0  10       43.17       42.42        5.70 o   0.1628E-01
 -10   1  10      151.22      159.26        8.49 o   0.3847E-02
  -9   1  10      175.12      184.87       12.80 o   0.2484E-02
  -8   1  10      121.62      136.20        9.70 o   0.4228E-02
  -7   1  10       -3.42        0.18        2.51 o   0.1447E+00
  -6   1  10     1201.29     1252.07       28.73 o   0.1186E-03
  -5   1  10     1692.65     1748.07       34.17 o   0.6347E-04
  -4   1  10     3139.25     3269.50       49.41 o   0.1929E-04
  -3   1  10       87.79       88.06        6.33 o   0.8488E-02
  -2   1  10     4109.13     4151.47       49.69 o   0.1203E-04
  -1   1  10        2.86        5.52        2.80 o   0.9858E-01
   0   1  10     2228.54     2057.00       31.80 o   0.4428E-04
   1   1  10        8.59       11.98        3.07 o   0.6578E-01
   2   1  10       59.18       63.77        5.23 o   0.1333E-01
   3   1  10       58.45       58.79        5.75 o   0.1296E-01
   4   1  10       10.01       16.17        4.36 o   0.3746E-01
   5   1  10       18.73       24.84        6.01 o   0.2019E-01
   6   1  10     3850.76     4041.19       49.76 o   0.1296E-04
   7   1  10       19.27       20.91        4.58 o   0.3064E-01
   8   1  10      689.44      719.24       16.01 o   0.3442E-03
   9   1  10       40.45       38.37        4.51 o   0.2172E-01
 -10   2  10      209.01      209.13        8.55 o   0.2672E-02
  -9   2  10      433.21      430.16       16.30 o   0.7535E-03
  -8   2  10      236.06      249.19        9.82 o   0.2040E-02
  -7   2  10      204.12      215.51        7.79 o   0.2715E-02
  -6   2  10      315.14      326.10       12.29 o   0.1275E-02
  -5   2  10      549.84      592.96       18.83 o   0.4604E-03
  -4   2  10     4477.77     4444.40       55.20 o   0.1036E-04
  -3   2  10      481.44      492.39       14.01 o   0.6546E-03
  -2   2  10     3419.00     3506.64       38.67 o   0.1704E-04
  -1   2  10       22.57       25.86        2.90 o   0.4329E-01
   0   2  10     1317.23     1334.09       21.41 o   0.1086E-03
   1   2  10       65.87       62.09        4.38 o   0.1471E-01
   2   2  10       66.66       82.45        4.69 o   0.1155E-01
   3   2  10        9.55       10.42        3.42 o   0.5881E-01
   4   2  10      481.33      447.52       22.93 o   0.5827E-03
   5   2  10       15.61       13.24        2.76 o   0.6554E-01
   6   2  10      105.82       97.75        7.43 o   0.6679E-02
   7   2  10       -0.85        2.32        2.40 o   0.7523E-02
   8   2  10      769.83      730.91       16.69 o   0.3146E-03
   9   2  10       57.83       55.31        4.18 o   0.1698E-01
 -10   3  10      705.23      681.68       15.53 o   0.3624E-03
  -9   3  10       23.66       22.53        5.22 o   0.2456E-01
  -8   3  10       69.92       67.24        5.55 o   0.1176E-01
  -7   3  10      120.56      121.29        6.15 o   0.6112E-02
  -6   3  10        2.03        3.02        2.83 o   0.1067E+00
  -5   3  10       98.09      103.12        7.88 o   0.6332E-02
  -4   3  10     3064.85     3189.11       42.32 o   0.2044E-04
  -3   3  10      910.28      908.38       19.86 o   0.2160E-03
  -2   3  10     4341.94     4339.58       47.33 o   0.1099E-04
  -1   3  10      149.65      159.94        6.53 o   0.4348E-02
   0   3  10     1724.67     1760.30       24.07 o   0.6470E-04
   1   3  10       10.86        9.24        2.79 o   0.7740E-01
   2   3  10      383.93      400.85       12.13 o   0.9467E-03
   3   3  10        5.90        3.28        4.23 o   0.5012E-01
   4   3  10      716.88      744.07       20.35 o   0.3074E-03
   5   3  10        1.99        0.11        3.32 o   0.8794E-01
   6   3  10      343.35      369.02       12.48 o   0.1083E-02
   7   3  10       16.91       22.93        3.98 o   0.3585E-01
   8   3  10      192.52      200.35        7.21 o   0.3057E-02
   9   3  10       91.75       82.13        5.36 o   0.9685E-02
 -10   4  10       93.67       83.50        5.28 o   0.9569E-02
  -9   4  10      870.93      867.59       16.98 o   0.2398E-03
  -8   4  10      204.26      208.47        8.88 o   0.2660E-02
  -7   4  10       88.32       91.38        6.48 o   0.8119E-02
  -6   4  10       15.88       15.96        3.18 o   0.5276E-01
  -5   4  10       -0.37        5.19        2.75 o   0.4316E-02
  -4   4  10       15.64        7.19        3.42 o   0.5897E-01
  -3   4  10     2417.07     2420.00       33.38 o   0.3424E-04
  -2   4  10      891.03      945.35       18.25 o   0.2116E-03
  -1   4  10      483.27      461.75       14.80 o   0.6871E-03
   0   4  10     2946.28     3072.78       38.21 o   0.2218E-04
   1   4  10       36.12       34.22        4.98 o   0.2125E-01
   2   4  10     1334.13     1456.56       27.60 o   0.9387E-04
   3   4  10       20.76       13.94        4.84 o   0.3088E-01
   4   4  10      609.66      701.89       13.09 o   0.3894E-03
   5   4  10       -2.09        2.25        3.26 o   0.8556E-01
   6   4  10        5.47        0.60        4.88 o   0.4015E-01
   7   4  10       -1.85        1.02        3.29 o   0.8744E-01
   8   4  10      133.77      135.90        6.75 o   0.5143E-02
 -10   5  10      282.80      255.20        9.00 o   0.1888E-02
  -9   5  10      285.08      242.65        8.77 o   0.1987E-02
  -8   5  10      715.05      726.32       17.37 o   0.3279E-03
  -7   5  10       50.47       45.19        4.94 o   0.1751E-01
  -6   5  10      204.54      207.34        9.10 o   0.2645E-02
  -5   5  10        0.55        1.85        1.70 o   0.2929E-01
  -4   5  10       16.69       15.72        3.98 o   0.4041E-01
  -3   5  10       20.50       23.48        3.89 o   0.3533E-01
  -2   5  10     3630.93     3704.47       58.45 o   0.1481E-04
  -1   5  10       31.28       33.11        5.46 o   0.1990E-01
   0   5  10     1919.44     1915.56       29.93 o   0.5352E-04
   1   5  10       82.65       77.35        6.61 o   0.9057E-02
   2   5  10     1782.84     1826.79       33.25 o   0.5855E-04
   3   5  10       20.80       22.35        3.43 o   0.4086E-01
   4   5  10       85.75       99.50        6.11 o   0.8039E-02
   5   5  10       41.69       50.63        6.17 o   0.1403E-01
   6   5  10       21.69       13.81        5.37 o   0.2629E-01
   7   5  10       45.50       39.09        5.63 o   0.1685E-01
   8   5  10      342.10      344.07       13.28 o   0.1133E-02
  -9   6  10      364.48      315.50       11.60 o   0.1249E-02
  -8   6  10      131.78      122.31        7.93 o   0.5111E-02
  -7   6  10      481.96      440.99       16.40 o   0.6969E-03
  -6   6  10      548.55      569.74       24.11 o   0.4331E-03
  -5   6  10       29.68       28.06        4.82 o   0.2459E-01
  -4   6  10      306.29      340.34        8.85 o   0.1361E-02
  -3   6  10       84.60       73.72        6.93 o   0.8881E-02
  -2   6  10      108.44      101.80        9.11 o   0.5473E-02
  -1   6  10      741.75      771.43       20.32 o   0.2902E-03
   0   6  10      396.39      382.90       14.55 o   0.9193E-03
   1   6  10       16.05        3.65        4.73 o   0.3795E-01
   2   6  10      995.58     1038.28       17.91 o   0.1777E-03
   3   6  10       -3.49        2.19        4.15 o   0.5401E-01
   4   6  10     1090.52     1088.89       34.83 o   0.1389E-03
   5   6  10       13.99       11.18        5.34 o   0.2849E-01
   6   6  10       37.33       24.39       10.27 o   0.8114E-02
   7   6  10        7.56        3.31        4.04 o   0.5353E-01
  -9   7  10      286.44      247.81       16.35 o   0.1420E-02
  -8   7  10      491.91      481.22       12.19 o   0.6832E-03
  -7   7  10      651.56      670.97       23.58 o   0.3445E-03
  -6   7  10     1014.59     1014.46       32.01 o   0.1600E-03
  -5   7  10      699.38      729.99       26.91 o   0.2899E-03
  -4   7  10      168.84      173.39        9.16 o   0.3305E-02
  -3   7  10      281.05      274.87       18.09 o   0.1230E-02
  -2   7  10       70.93       62.64        5.31 o   0.1262E-01
  -1   7  10      183.58      199.27        7.51 o   0.3098E-02
   0   7  10       49.59       46.71        4.60 o   0.1837E-01
   1   7  10       14.87       13.34        4.64 o   0.3442E-01
   2   7  10        7.10        1.82        3.54 o   0.6994E-01
   3   7  10       -7.21        0.18        6.01 o   0.2678E-01
   4   7  10       17.30       12.95        5.89 o   0.2351E-01
   5   7  10       -2.71        0.14        4.81 o   0.4226E-01
   6   7  10       -3.53        0.56        3.34 o   0.8382E-01
   7   7  10       12.96       11.44        3.01 o   0.6460E-01
  -8   8  10      317.50      303.58       11.74 o   0.1387E-02
  -7   8  10      552.66      493.86       17.89 o   0.5618E-03
  -6   8  10      729.95      747.18       19.53 o   0.3060E-03
  -5   8  10      681.84      625.45       25.06 o   0.3513E-03
  -4   8  10     1462.37     1420.99       39.50 o   0.8523E-04
  -3   8  10       16.73       23.81        8.72 o   0.1130E-01
  -2   8  10      176.82      197.99       20.78 o   0.1447E-02
  -1   8  10       17.59       16.10        8.27 o   0.1288E-01
   0   8  10      508.19      517.69       34.82 o   0.3733E-03
   1   8  10       39.68       49.42       11.66 o   0.5959E-02
   2   8  10       12.41       14.18        5.63 o   0.2561E-01
   3   8  10        0.94        0.02        2.25 o   0.9690E-02
   4   8  10      382.82      401.97       17.81 o   0.8173E-03
   5   8  10       83.56       79.25        7.62 o   0.7895E-02
   6   8  10      309.24      281.47       11.55 o   0.1509E-02
  -7   9  10      236.28      200.82       15.12 o   0.1855E-02
  -6   9  10      171.18      165.28        9.45 o   0.3353E-02
  -5   9  10      426.06      379.35       17.86 o   0.8158E-03
  -4   9  10      607.29      548.40       23.01 o   0.4373E-03
  -3   9  10      287.96      259.19       16.53 o   0.1359E-02
  -2   9  10      414.92      442.25       19.89 o   0.6817E-03
  -1   9  10       -1.13        0.31        4.33 o   0.1439E-01
   0   9  10       -7.18        0.52        5.93 o   0.2737E-01
   1   9  10      267.18      248.45       16.30 o   0.1457E-02
   2   9  10      141.88      119.57       17.16 o   0.2322E-02
   3   9  10       16.04        3.04        7.19 o   0.1800E-01
   4   9  10       79.83       85.84       10.81 o   0.5267E-02
   5   9  10       44.56       43.01        7.43 o   0.1179E-01
  -5  10  10       30.32       25.24        6.60 o   0.1672E-01
  -4  10  10      614.87      563.53       19.63 o   0.4513E-03
  -3  10  10       84.05       66.97        8.04 o   0.8078E-02
  -2  10  10      418.10      380.74       17.71 o   0.8225E-03
  -1  10  10       86.31       71.44        8.15 o   0.7679E-02
   0  10  10        9.29        2.00        4.89 o   0.3833E-01
   1  10  10       -3.78        2.96        4.35 o   0.4881E-01
   2  10  10       53.14       65.28        6.65 o   0.1095E-01
   3  10  10        6.38        0.05        5.53 o   0.3160E-01
   4  10  10      156.21      159.55       11.96 o   0.2985E-02
  -3  11  10      589.90      517.18       23.03 o   0.4677E-03
  -2  11  10      252.57      226.96       10.52 o   0.2085E-02
  -1  11  10        0.82        1.41        2.26 o   0.9554E-02
   0  11  10      178.55      173.88       13.68 o   0.2420E-02
   1  11  10        1.39        4.32        4.22 o   0.1777E-01
  -2 -11  11      120.90      123.63       10.09 o   0.4350E-02
  -1 -11  11        0.31        8.71        3.55 o   0.1575E-02
   0 -11  11      254.54      253.19       15.26 o   0.1537E-02
   1 -11  11        9.01       11.74        4.34 o   0.4077E-01
  -5 -10  11       44.97       39.84        4.75 o   0.1986E-01
  -4 -10  11     3035.84     2828.04       74.00 o   0.2202E-04
  -3 -10  11       80.37       82.73        5.87 o   0.9570E-02
  -2 -10  11      847.67      781.00       24.36 o   0.2537E-03
  -1 -10  11       44.97       48.28        5.75 o   0.1515E-01
   0 -10  11        6.94        0.63        6.20 o   0.2511E-01
   1 -10  11        8.59        9.97        2.90 o   0.7444E-01
   2 -10  11        2.22        1.62        2.81 o   0.1139E+00
   3 -10  11        1.06        0.01        2.37 o   0.1424E+00
   4 -10  11       14.08        8.00        4.06 o   0.4583E-01
  -6  -9  11       76.48       59.39        6.44 o   0.1082E-01
  -5  -9  11       24.18       21.02        6.52 o   0.1806E-01
  -4  -9  11      585.22      508.27       30.92 o   0.3954E-03
  -3  -9  11       42.63       30.09        6.54 o   0.1548E-01
  -2  -9  11      920.23      887.41       28.62 o   0.2011E-03
  -1  -9  11        2.03        2.81        5.26 o   0.2116E-01
   0  -9  11      827.39      783.61       38.85 o   0.2074E-03
   1  -9  11       11.02       16.42        4.14 o   0.3973E-01
   2  -9  11      371.93      362.02       16.48 o   0.9419E-03
   3  -9  11       -0.44        0.03        2.70 o   0.4729E-02
   4  -9  11      584.55      548.40       18.93 o   0.4824E-03
   5  -9  11        5.68        5.30        3.08 o   0.8159E-01
  -7  -8  11        8.71        2.27        3.84 o   0.5906E-01
  -6  -8  11       -5.92        4.87        4.19 o   0.4959E-01
  -5  -8  11       13.63       12.68        4.40 o   0.3788E-01
  -4  -8  11      115.33      127.14       10.94 o   0.4017E-02
  -3  -8  11       10.15       26.41        5.46 o   0.2387E-01
  -2  -8  11     3342.10     3266.81       65.86 o   0.1795E-04
  -1  -8  11       16.72       23.07        5.56 o   0.2327E-01
   0  -8  11      519.18      521.39       31.74 o   0.3992E-03
   1  -8  11      413.28      429.04       28.06 o   0.5505E-03
   2  -8  11      418.56      427.26       18.98 o   0.7180E-03
   3  -8  11       93.43       93.12        7.21 o   0.7317E-02
   4  -8  11       35.38       22.00        5.44 o   0.2194E-01
   5  -8  11       97.50       97.44        5.43 o   0.8325E-02
   6  -8  11      403.57      355.14        8.17 o   0.1136E-02
  -8  -7  11      219.45      241.93        8.45 o   0.2292E-02
  -7  -7  11       -0.45        0.23        2.45 o   0.6931E-02
  -6  -7  11        9.05        9.97        3.93 o   0.4890E-01
  -5  -7  11       17.37       17.43        5.16 o   0.2750E-01
  -4  -7  11      129.47      152.34        9.33 o   0.3954E-02
  -3  -7  11       -0.81        0.19        2.15 o   0.1164E-01
  -2  -7  11      563.32      614.04       16.87 o   0.4515E-03
  -1  -7  11       -1.75        0.30        2.84 o   0.1186E+00
   0  -7  11      788.39      887.21       20.24 o   0.2394E-03
   1  -7  11       25.23       26.27        4.26 o   0.2962E-01
   2  -7  11       91.70       93.24        9.50 o   0.5742E-02
   3  -7  11      143.78      145.72        9.20 o   0.3980E-02
   4  -7  11        1.25        0.98        2.89 o   0.8792E-01
   5  -7  11       92.12       94.63        6.06 o   0.8185E-02
   6  -7  11       23.69       26.08        3.12 o   0.4024E-01
   7  -7  11        1.16        0.76        2.15 o   0.1977E+00
  -9  -6  11       21.58       34.76        5.52 o   0.2030E-01
  -8  -6  11       88.06       93.67        5.70 o   0.8690E-02
  -7  -6  11       26.09       26.62        5.01 o   0.2438E-01
  -6  -6  11       79.23       79.90        7.77 o   0.7823E-02
  -5  -6  11        0.60        0.01        2.39 o   0.7626E-02
  -4  -6  11      122.97      138.83        6.58 o   0.5278E-02
  -3  -6  11       -5.79        1.81        3.61 o   0.6877E-01
  -2  -6  11      979.85     1073.60       20.23 o   0.1692E-03
  -1  -6  11      301.92      309.08       14.28 o   0.1277E-02
   0  -6  11     2614.55     2622.48       35.99 o   0.2932E-04
   1  -6  11       59.05       51.40        5.67 o   0.1402E-01
   2  -6  11      624.65      654.88       15.66 o   0.4052E-03
   3  -6  11        3.71        1.48        2.82 o   0.1108E+00
   4  -6  11       80.20       85.39        6.30 o   0.8914E-02
   5  -6  11       -2.69        2.34        3.41 o   0.7779E-01
   6  -6  11      289.41      317.10        9.02 o   0.1507E-02
   7  -6  11       24.47       20.89        3.73 o   0.3733E-01
  -9  -5  11       31.15       30.45        3.75 o   0.3023E-01
  -8  -5  11     1164.61     1073.19       22.59 o   0.1505E-03
  -7  -5  11       24.98       27.00        5.25 o   0.2303E-01
  -6  -5  11      992.96     1003.92       26.57 o   0.1727E-03
  -5  -5  11        6.08        6.41        2.79 o   0.9091E-01
  -4  -5  11     1303.40     1380.68       20.35 o   0.1051E-03
  -3  -5  11       -1.86        0.10        5.01 o   0.2213E-01
  -2  -5  11      377.07      413.00       19.34 o   0.7653E-03
  -1  -5  11        0.45        3.49        2.62 o   0.5296E-02
   0  -5  11     1594.26     1649.76       29.61 o   0.7196E-04
   1  -5  11       -3.11        0.38        4.00 o   0.6005E-01
   2  -5  11      756.54      836.65       19.87 o   0.2634E-03
   3  -5  11      384.60      409.93        9.11 o   0.9826E-03
   4  -5  11      162.44      162.57        6.32 o   0.4172E-02
   5  -5  11      269.29      271.76        9.93 o   0.1765E-02
   6  -5  11        0.69       10.24        1.94 o   0.6399E-02
   7  -5  11        5.43       10.37        2.79 o   0.8117E-01
   8  -5  11        1.17        3.18        2.28 o   0.1556E+00
  -9  -4  11      178.16      160.40        9.30 o   0.3406E-02
  -8  -4  11      277.35      271.12       11.32 o   0.1660E-02
  -7  -4  11      183.33      189.83        9.73 o   0.2887E-02
  -6  -4  11      538.26      605.15       15.33 o   0.4808E-03
  -5  -4  11      133.75      153.59        5.90 o   0.4882E-02
  -4  -4  11       74.18       65.38        6.24 o   0.1075E-01
  -3  -4  11        0.41        3.15        2.68 o   0.4818E-02
  -2  -4  11       51.80       57.33        7.38 o   0.1050E-01
  -1  -4  11       83.43       81.23        6.42 o   0.8978E-02
   0  -4  11      404.31      422.66       15.43 o   0.8094E-03
   1  -4  11        5.78        6.92        3.46 o   0.6535E-01
   2  -4  11     1215.32     1275.27       29.74 o   0.1146E-03
   3  -4  11       34.87       19.23        5.05 o   0.2498E-01
   4  -4  11     1021.88     1110.22       15.51 o   0.1630E-03
   5  -4  11      322.06      316.69       12.46 o   0.1288E-02
   6  -4  11      334.05      371.30       12.29 o   0.1090E-02
   7  -4  11        2.18        2.88        3.26 o   0.8355E-01
   8  -4  11      107.34      109.51        6.15 o   0.6934E-02
 -10  -3  11       26.02       29.75        4.31 o   0.2774E-01
  -9  -3  11      431.53      419.88       15.19 o   0.7944E-03
  -8  -3  11      111.13      101.11        7.70 o   0.6266E-02
  -7  -3  11      179.34      181.17       11.67 o   0.2686E-02
  -6  -3  11      567.20      611.77       12.98 o   0.4780E-03
  -5  -3  11      141.07      158.97       10.02 o   0.3552E-02
  -4  -3  11      964.18     1088.20       22.06 o   0.1657E-03
  -3  -3  11        8.62       13.90        3.33 o   0.5682E-01
  -2  -3  11      869.01      903.63       17.89 o   0.2268E-03
  -1  -3  11       -0.23        1.27        2.64 o   0.5110E-02
   0  -3  11      284.03      309.86       12.47 o   0.1393E-02
   1  -3  11       81.55       80.13        9.07 o   0.6629E-02
   2  -3  11      146.72      143.59        9.85 o   0.3798E-02
   3  -3  11       84.54       78.87        7.93 o   0.7591E-02
   4  -3  11        4.46        2.50        2.22 o   0.1548E+00
   5  -3  11        4.75        3.68        3.16 o   0.8349E-01
   6  -3  11       96.58       99.51        7.17 o   0.6952E-02
   7  -3  11       41.48       44.31        4.05 o   0.2178E-01
   8  -3  11       29.84       43.02        3.06 o   0.2881E-01
 -10  -2  11       24.77       27.51        4.57 o   0.2714E-01
  -9  -2  11       23.19       23.67        6.14 o   0.1942E-01
  -8  -2  11      359.34      365.21       15.51 o   0.9801E-03
  -7  -2  11        6.02        4.55        3.22 o   0.7746E-01
  -6  -2  11     1995.04     2077.95       24.40 o   0.4781E-04
  -5  -2  11       10.39       10.14        3.53 o   0.5605E-01
  -4  -2  11     3708.71     3833.32       49.19 o   0.1420E-04
  -3  -2  11      100.50      106.30        5.96 o   0.7366E-02
  -2  -2  11      717.89      820.92       14.18 o   0.2916E-03
  -1  -2  11       13.09       14.63        3.56 o   0.4909E-01
   0  -2  11        4.39        4.87        3.57 o   0.6607E-01
   1  -2  11       11.71       15.36        5.29 o   0.2798E-01
   2  -2  11      534.28      484.51       18.24 o   0.5797E-03
   3  -2  11      638.16      631.61       17.89 o   0.4043E-03
   4  -2  11        2.12        0.22        4.26 o   0.5420E-01
   5  -2  11       34.94       29.83        3.17 o   0.3361E-01
   6  -2  11        5.03        4.42        2.42 o   0.1220E+00
   7  -2  11       80.46       73.68        4.74 o   0.1169E-01
   8  -2  11      104.80      104.88        4.72 o   0.8086E-02
 -10  -1  11       48.43       53.39        4.76 o   0.1670E-01
  -9  -1  11       23.54       25.84        6.45 o   0.1771E-01
  -8  -1  11       74.40       75.09        7.39 o   0.8576E-02
  -7  -1  11       79.56       81.12        4.52 o   0.1126E-01
  -6  -1  11       66.76       69.36        4.04 o   0.1414E-01
  -5  -1  11      112.71      138.90        8.69 o   0.4640E-02
  -4  -1  11     1627.77     1631.18       32.00 o   0.7121E-04
  -3  -1  11      176.56      187.34        8.81 o   0.3114E-02
  -2  -1  11     2333.44     2439.39       34.89 o   0.3448E-04
  -1  -1  11       10.89       11.82        3.19 o   0.6127E-01
   0  -1  11     1080.75     1017.18       24.78 o   0.1647E-03
   1  -1  11      130.40      142.86       10.89 o   0.3656E-02
   2  -1  11     3509.13     3609.88       65.74 o   0.1542E-04
   3  -1  11       68.89       70.35        6.03 o   0.1083E-01
   4  -1  11     6549.72     6726.60       89.99 o   0.4632E-05
   5  -1  11        0.06        7.05        8.14 o   0.5695E-04
   6  -1  11      287.85      269.28        8.73 o   0.1797E-02
   7  -1  11       73.71       79.06        5.55 o   0.1048E-01
   8  -1  11        4.03        0.21        3.49 o   0.7727E-01
   9  -1  11       46.96       61.53        4.54 o   0.1593E-01
 -10   0  11       91.19       79.71        6.51 o   0.8723E-02
  -9   0  11       60.62       66.78        7.42 o   0.9488E-02
  -8   0  11      105.09      123.27       10.42 o   0.4391E-02
  -7   0  11      225.37      235.91        7.60 o   0.2391E-02
  -6   0  11       15.16       19.12        4.44 o   0.3352E-01
  -5   0  11       28.37       26.56        4.92 o   0.2464E-01
  -4   0  11      195.48      208.37       10.92 o   0.2447E-02
  -3   0  11       72.33       82.49        5.70 o   0.1008E-01
  -2   0  11     1587.27     1624.85       27.57 o   0.7406E-04
  -1   0  11       69.10       74.34        5.77 o   0.1082E-01
   0   0  11      982.59     1054.48       29.35 o   0.1600E-03
   1   0  11        5.13        8.98        4.02 o   0.4964E-01
   2   0  11       43.35       42.33        4.84 o   0.1915E-01
   3   0  11        4.52        0.13        3.13 o   0.9444E-01
   4   0  11     1047.86     1027.27       24.15 o   0.1671E-03
   5   0  11      349.68      353.27       10.47 o   0.1178E-02
   6   0  11     1230.18     1222.31       21.87 o   0.1252E-03
   7   0  11       49.68       44.93        4.53 o   0.1898E-01
   8   0  11      114.62      105.77        8.18 o   0.5762E-02
   9   0  11        4.98        8.99        2.53 o   0.9683E-01
 -10   1  11     1385.17     1341.42       25.78 o   0.1023E-03
  -9   1  11      130.83      129.23       10.95 o   0.3844E-02
  -8   1  11        5.92        6.01        3.81 o   0.5694E-01
  -7   1  11      250.87      250.67        9.29 o   0.2015E-02
  -6   1  11     1239.91     1304.66       18.70 o   0.1170E-03
  -5   1  11        0.03        0.02       18.76 o   0.2019E-05
  -4   1  11      692.27      724.52       20.83 o   0.3197E-03
  -3   1  11       84.21       90.21        6.41 o   0.8379E-02
  -2   1  11      945.91      922.60       20.55 o   0.2056E-03
  -1   1  11       26.05       32.39        4.88 o   0.2351E-01
   0   1  11     3276.07     3478.35       42.77 o   0.1754E-04
   1   1  11       56.40       76.78        5.12 o   0.1214E-01
   2   1  11     3079.94     3024.91       38.99 o   0.2195E-04
   3   1  11       15.99       18.17        3.96 o   0.3920E-01
   4   1  11     2979.78     3182.56       52.98 o   0.2043E-04
   5   1  11      117.36      127.03        5.44 o   0.6273E-02
   6   1  11     5218.15     5312.12       53.91 o   0.7475E-05
   7   1  11      277.75      289.62       12.20 o   0.1511E-02
   8   1  11      656.83      637.18       18.77 o   0.3898E-03
   9   1  11       52.00       45.75        5.36 o   0.1610E-01
 -10   2  11      596.62      593.19       15.65 o   0.4640E-03
  -9   2  11      507.78      481.12       16.80 o   0.6161E-03
  -8   2  11      948.24      949.21       21.70 o   0.1971E-03
  -7   2  11       20.38       17.49        3.16 o   0.4903E-01
  -6   2  11     1846.31     1860.11       27.45 o   0.5723E-04
  -5   2  11      552.76      584.98       19.24 o   0.4623E-03
  -4   2  11      133.83      152.99        8.01 o   0.4277E-02
  -3   2  11      312.39      310.63       11.26 o   0.1384E-02
  -2   2  11      680.94      732.45       16.82 o   0.3356E-03
  -1   2  11       50.07       59.14        3.85 o   0.1777E-01
   0   2  11      133.42      167.00        7.40 o   0.4124E-02
   1   2  11       18.99       23.32        3.04 o   0.4552E-01
   2   2  11      109.65      115.11        6.45 o   0.6425E-02
   3   2  11       -5.74        2.07        4.23 o   0.5132E-01
   4   2  11      303.82      291.47       14.65 o   0.1317E-02
   5   2  11        3.68        2.13        2.75 o   0.1127E+00
   6   2  11        4.64        3.61        3.12 o   0.8547E-01
   7   2  11      110.03      111.97        7.12 o   0.6209E-02
   8   2  11     1795.90     1662.97       27.76 o   0.6663E-04
 -10   3  11      650.38      605.96       13.45 o   0.4436E-03
  -9   3  11      897.66      852.01       18.90 o   0.2362E-03
  -8   3  11     2690.24     2728.52       36.10 o   0.2738E-04
  -7   3  11      633.72      656.98       16.54 o   0.3961E-03
  -6   3  11       41.56       49.16        4.53 o   0.1889E-01
  -5   3  11     2216.70     2150.40       41.10 o   0.4091E-04
  -4   3  11     6193.16     6216.44       81.70 o   0.5343E-05
  -3   3  11        2.67        1.13        3.11 o   0.9545E-01
  -2   3  11     2484.50     2566.69       32.90 o   0.3129E-04
  -1   3  11      304.77      326.97       10.40 o   0.1369E-02
   0   3  11      825.90      946.93       17.59 o   0.2217E-03
   1   3  11       39.03       45.32        4.22 o   0.2120E-01
   2   3  11      358.29      415.61       13.43 o   0.9147E-03
   3   3  11       52.46       56.78        6.58 o   0.1192E-01
   4   3  11      132.63      131.11        6.09 o   0.5561E-02
   5   3  11       69.18       77.54        4.86 o   0.1174E-01
   6   3  11      870.62      904.84       19.56 o   0.2230E-03
   7   3  11        1.40        0.25        3.62 o   0.4582E-01
   8   3  11     2800.73     2495.52       35.89 o   0.2979E-04
 -10   4  11       62.91       57.83        4.49 o   0.1541E-01
  -9   4  11      659.27      609.91       13.65 o   0.4362E-03
  -8   4  11     1490.51     1540.13       24.48 o   0.8324E-04
  -7   4  11     1442.41     1528.30       25.54 o   0.8531E-04
  -6   4  11     2611.09     2730.20       36.58 o   0.2783E-04
  -5   4  11       76.97       83.34        4.75 o   0.1086E-01
  -4   4  11     4993.23     5008.61       61.07 o   0.8244E-05
  -3   4  11      332.11      341.47       11.32 o   0.1222E-02
  -2   4  11     1295.32     1310.85       23.08 o   0.1109E-03
  -1   4  11       85.71       90.84        5.99 o   0.8684E-02
   0   4  11     2473.39     2552.75       39.94 o   0.3111E-04
   1   4  11      104.91      114.54        7.41 o   0.6046E-02
   2   4  11      460.04      461.93       18.37 o   0.6517E-03
   3   4  11        9.07       10.23        3.03 o   0.6982E-01
   4   4  11       36.00       36.26        3.90 o   0.2595E-01
   5   4  11        4.11        1.26        3.38 o   0.8016E-01
   6   4  11       73.39       87.52        6.45 o   0.8858E-02
   7   4  11       38.92       37.61        4.64 o   0.2150E-01
   8   4  11      288.72      262.59        9.92 o   0.1762E-02
  -9   5  11       19.86       17.92        2.81 o   0.5431E-01
  -8   5  11       25.94       23.81        3.64 o   0.3596E-01
  -7   5  11       74.37       84.84        5.72 o   0.9758E-02
  -6   5  11     1842.84     1973.13       45.19 o   0.4980E-04
  -5   5  11      308.58      330.85       11.15 o   0.1315E-02
  -4   5  11        5.32        1.86        2.61 o   0.1206E+00
  -3   5  11     1161.71     1141.50       25.24 o   0.1379E-03
  -2   5  11     2922.03     2965.46       51.43 o   0.2263E-04
  -1   5  11      214.19      228.32       10.61 o   0.2222E-02
   0   5  11      826.47      897.62       21.60 o   0.2275E-03
   1   5  11      215.06      241.34       12.55 o   0.1933E-02
   2   5  11      574.74      602.50       13.35 o   0.4814E-03
   3   5  11       12.95       18.04        3.37 o   0.4890E-01
   4   5  11        6.93        6.97        4.07 o   0.4974E-01
   5   5  11       19.61       24.47        4.80 o   0.2747E-01
   6   5  11       64.98       65.68        8.03 o   0.8665E-02
   7   5  11       -3.52        0.29        4.16 o   0.5576E-01
  -9   6  11      240.52      227.38       10.67 o   0.2118E-02
  -8   6  11      217.98      211.02        8.40 o   0.2613E-02
  -7   6  11        7.39        9.82        4.40 o   0.4157E-01
  -6   6  11       63.35       69.91        9.08 o   0.7342E-02
  -5   6  11       96.28       91.14       10.84 o   0.4955E-02
  -4   6  11     1981.89     2055.22       30.48 o   0.4788E-04
  -3   6  11       28.27       25.76        3.61 o   0.3441E-01
  -2   6  11     1379.27     1361.71       23.22 o   0.1020E-03
  -1   6  11      173.30      179.01        7.32 o   0.3529E-02
   0   6  11     1775.89     1857.00       27.29 o   0.5871E-04
   1   6  11       76.81       85.39        5.90 o   0.9465E-02
   2   6  11     3525.92     3747.30       58.43 o   0.1490E-04
   3   6  11       40.99       42.47        7.46 o   0.1192E-01
   4   6  11      965.39      971.95       31.55 o   0.1730E-03
   5   6  11       53.30       44.43        7.06 o   0.1207E-01
   6   6  11        3.48        8.21        3.79 o   0.5639E-01
   7   6  11       10.47        8.68        3.41 o   0.6066E-01
  -8   7  11      254.88      225.10       11.38 o   0.2016E-02
  -7   7  11       41.86       42.55        4.95 o   0.1883E-01
  -6   7  11       14.78       21.81        4.55 o   0.3142E-01
  -5   7  11       -0.19        2.05        6.25 o   0.1636E-03
  -4   7  11      239.01      255.11       15.39 o   0.1555E-02
  -3   7  11      487.75      529.53       23.09 o   0.4990E-03
  -2   7  11        6.21        7.50        3.73 o   0.5694E-01
  -1   7  11      200.75      204.74       10.23 o   0.2551E-02
   0   7  11     1739.55     1678.08       37.78 o   0.6439E-04
   1   7  11       44.62       50.21        7.50 o   0.1108E-01
   2   7  11      913.21      900.32       31.71 o   0.1923E-03
   3   7  11      337.10      315.47       18.42 o   0.1029E-02
   4   7  11     1312.72     1273.99       35.94 o   0.1051E-03
   5   7  11        6.74        9.88        4.52 o   0.3993E-01
   6   7  11      480.12      460.38       15.43 o   0.6820E-03
  -7   8  11      240.47      204.98       15.64 o   0.1769E-02
  -6   8  11      223.34      272.38       12.86 o   0.1695E-02
  -5   8  11       60.24       63.63        7.57 o   0.9510E-02
  -4   8  11       17.18       25.69        5.33 o   0.2392E-01
  -3   8  11       37.36       57.73       11.15 o   0.6224E-02
  -2   8  11      424.53      512.84       30.86 o   0.4429E-03
  -1   8  11        6.28       15.16        7.89 o   0.1456E-01
   0   8  11       13.71       11.29        5.59 o   0.2655E-01
   1   8  11       77.49       71.77        9.28 o   0.6817E-02
   2   8  11      977.50      923.09       30.96 o   0.1823E-03
   3   8  11       12.34        8.91        4.42 o   0.4028E-01
   4   8  11     2228.36     2019.38       45.17 o   0.4331E-04
   5   8  11        3.12        8.63        3.16 o   0.7425E-01
  -6   9  11      631.26      548.48       25.99 o   0.4032E-03
  -5   9  11      501.45      491.50       18.29 o   0.5890E-03
  -4   9  11      442.40      428.79       18.57 o   0.7047E-03
  -3   9  11      197.28      183.41       13.15 o   0.2349E-02
  -2   9  11       -3.74        0.52        4.98 o   0.3915E-01
  -1   9  11       14.27       12.95        5.58 o   0.2604E-01
   0   9  11       31.60       52.91        9.85 o   0.7769E-02
   1   9  11        0.70        4.79        4.17 o   0.8246E-03
   2   9  11       59.79       48.48       11.22 o   0.6106E-02
   3   9  11       41.30       35.44        8.84 o   0.9748E-02
   4   9  11       13.83       14.29        5.84 o   0.2399E-01
  -5  10  11      180.70      150.21       12.08 o   0.2926E-02
  -4  10  11      623.46      581.95       18.24 o   0.4444E-03
  -3  10  11      637.80      558.83       19.94 o   0.4436E-03
  -2  10  11      386.34      367.33       15.62 o   0.9372E-03
  -1  10  11       73.66       75.31       11.25 o   0.5317E-02
   0  10  11        6.33        4.70        5.68 o   0.2870E-01
   1  10  11        6.60        7.91        5.32 o   0.3110E-01
   2  10  11      135.81      123.32       13.01 o   0.3274E-02
   3  10  11       -0.31        0.12        3.37 o   0.1946E-02
  -4 -10  12      136.40      136.99       11.28 o   0.3591E-02
  -3 -10  12       21.68       31.51        3.02 o   0.3796E-01
  -2 -10  12       -6.14        3.21        3.75 o   0.6188E-01
  -1 -10  12       12.43        1.07        5.83 o   0.2742E-01
   0 -10  12      294.28      291.31       18.51 o   0.1140E-02
   1 -10  12       12.15        9.55        3.55 o   0.5528E-01
   2 -10  12      347.72      350.18        9.85 o   0.1208E-02
  -6  -9  12      398.21      318.99       17.90 o   0.9660E-03
  -5  -9  12       -1.60        0.03        3.83 o   0.4742E-01
  -4  -9  12       11.56       10.13        6.79 o   0.1931E-01
  -3  -9  12       13.92       25.69        3.25 o   0.4310E-01
  -2  -9  12      193.30      183.60       12.09 o   0.2524E-02
  -1  -9  12        5.73        9.20        3.66 o   0.5695E-01
   0  -9  12       97.13       95.29       12.48 o   0.4092E-02
   1  -9  12       43.77       40.84        6.60 o   0.1395E-01
   2  -9  12       18.34       18.79        3.70 o   0.4121E-01
   3  -9  12      107.36      115.80        6.42 o   0.6480E-02
   4  -9  12      224.77      204.81       10.02 o   0.2457E-02
  -7  -8  12       83.98       77.88        5.98 o   0.9658E-02
  -6  -8  12      517.49      459.62       14.52 o   0.6677E-03
  -5  -8  12       -3.48        0.65        4.95 o   0.3952E-01
  -4  -8  12       37.96       26.90        6.64 o   0.1582E-01
  -3  -8  12       -1.03        0.00        4.32 o   0.1225E-01
  -2  -8  12     1195.95     1218.73       34.08 o   0.1180E-03
  -1  -8  12       22.59       23.54        5.90 o   0.2063E-01
   0  -8  12      710.25      723.41       25.32 o   0.2976E-03
   1  -8  12      243.67      234.07       14.73 o   0.1695E-02
   2  -8  12       51.61       56.78        4.98 o   0.1529E-01
   3  -8  12        3.61        3.08        3.06 o   0.9130E-01
   4  -8  12      539.18      546.94       12.87 o   0.5578E-03
   5  -8  12        3.68        3.19        1.89 o   0.1911E+00
  -8  -7  12       -5.80        2.58        4.45 o   0.4632E-01
  -7  -7  12      108.15       93.28        6.89 o   0.7191E-02
  -6  -7  12      424.84      410.02       12.86 o   0.8655E-03
  -5  -7  12        9.55        6.23        5.07 o   0.3395E-01
  -4  -7  12       69.89       68.49        7.08 o   0.9520E-02
  -3  -7  12        6.65        0.12        4.30 o   0.5101E-01
  -2  -7  12     1153.90     1148.25       34.66 o   0.1274E-03
  -1  -7  12       68.32       57.19        8.90 o   0.7972E-02
   0  -7  12      371.53      378.47       15.25 o   0.9402E-03
   1  -7  12      105.12       96.76        8.44 o   0.6083E-02
   2  -7  12      363.92      368.68       14.31 o   0.9997E-03
   3  -7  12       19.50       21.87        3.30 o   0.4335E-01
   4  -7  12      761.45      791.58       15.29 o   0.2924E-03
   5  -7  12       11.49        8.34        2.86 o   0.7648E-01
   6  -7  12       11.76        8.93        2.08 o   0.1053E+00
  -8  -6  12      147.90      153.77        7.80 o   0.4164E-02
  -7  -6  12        4.48        0.38        3.65 o   0.7039E-01
  -6  -6  12     2022.54     1916.24       33.39 o   0.5108E-04
  -5  -6  12       77.38       73.71        6.38 o   0.9746E-02
  -4  -6  12     1453.71     1474.67       28.32 o   0.8769E-04
  -3  -6  12       30.92       36.16        4.60 o   0.2319E-01
  -2  -6  12      576.58      604.12       13.83 o   0.4763E-03
  -1  -6  12      241.06      242.28        8.89 o   0.2150E-02
   0  -6  12     2065.56     2030.65       31.26 o   0.4732E-04
   1  -6  12       40.10       37.77        4.31 o   0.2279E-01
   2  -6  12     1333.00     1343.82       31.02 o   0.1014E-03
   3  -6  12       28.97       39.51        4.68 o   0.2216E-01
   4  -6  12      512.51      479.02       13.28 o   0.6600E-03
   5  -6  12       49.15       52.79        4.88 o   0.1640E-01
   6  -6  12       59.92       46.96        5.38 o   0.1523E-01
   7  -6  12       32.97       33.39        3.00 o   0.3324E-01
  -9  -5  12       44.85       47.36        7.34 o   0.1160E-01
  -8  -5  12       65.21       42.56        6.46 o   0.1291E-01
  -7  -5  12        7.84        8.33        4.35 o   0.4328E-01
  -6  -5  12      193.36      197.25        9.81 o   0.2726E-02
  -5  -5  12       30.43       41.64        4.64 o   0.2155E-01
  -4  -5  12      385.17      396.17       11.39 o   0.9743E-03
  -3  -5  12       -0.52        0.46        1.84 o   0.2162E-01
  -2  -5  12        0.32        1.01        3.36 o   0.1971E-02
  -1  -5  12        5.59        9.77        4.18 o   0.4587E-01
   0  -5  12     2036.36     2056.58       26.04 o   0.4765E-04
   1  -5  12      107.75      111.30        5.71 o   0.7079E-02
   2  -5  12      326.54      346.85       11.51 o   0.1210E-02
   3  -5  12       38.51       40.26        3.96 o   0.2377E-01
   4  -5  12      784.81      794.05       17.31 o   0.2812E-03
   5  -5  12       42.20       43.41        4.22 o   0.2126E-01
   6  -5  12      228.14      258.12       10.59 o   0.1943E-02
   7  -5  12        3.35        1.66        2.90 o   0.1050E+00
  -9  -4  12       11.63       10.55        2.99 o   0.6783E-01
  -8  -4  12      370.10      343.62       12.41 o   0.1120E-02
  -7  -4  12        9.33       11.31        4.21 o   0.4278E-01
  -6  -4  12       15.33       10.17        3.25 o   0.5923E-01
  -5  -4  12        0.15        3.18        3.39 o   0.1892E-02
  -4  -4  12      577.49      556.39       13.08 o   0.5258E-03
  -3  -4  12        6.87        0.19        3.80 o   0.6412E-01
  -2  -4  12      259.96      260.89       12.75 o   0.1670E-02
  -1  -4  12        6.43        7.37        3.51 o   0.6283E-01
   0  -4  12        7.30       12.99        3.99 o   0.4558E-01
   1  -4  12       -1.98        0.59        4.49 o   0.3848E-01
   2  -4  12     1658.10     1657.21       25.12 o   0.7115E-04
   3  -4  12       16.60       12.67        2.77 o   0.6565E-01
   4  -4  12      247.03      240.04        8.91 o   0.2148E-02
   5  -4  12       -5.23        0.97        3.10 o   0.9279E-01
   6  -4  12      552.01      521.90       15.04 o   0.5609E-03
   7  -4  12       21.72       25.99        4.02 o   0.3251E-01
   8  -4  12       38.20       16.47        6.02 o   0.1985E-01
  -9  -3  12        7.70        2.83        3.51 o   0.6875E-01
  -8  -3  12        5.32        5.06        3.66 o   0.6245E-01
  -7  -3  12       80.26       90.62       10.16 o   0.5553E-02
  -6  -3  12      358.85      391.87       10.26 o   0.1048E-02
  -5  -3  12       88.39       90.08        5.07 o   0.9482E-02
  -4  -3  12     1368.78     1374.41       27.36 o   0.9916E-04
  -3  -3  12        7.42        4.38        3.42 o   0.6938E-01
  -2  -3  12       45.00       42.82        4.44 o   0.2027E-01
  -1  -3  12        8.48        5.13        3.45 o   0.6616E-01
   0  -3  12       -2.04        0.33        4.60 o   0.3678E-01
   1  -3  12      134.67      133.40       11.62 o   0.3547E-02
   2  -3  12     1713.76     1757.29       36.40 o   0.6201E-04
   3  -3  12      672.36      664.99       12.52 o   0.3960E-03
   4  -3  12      913.35      977.33       16.85 o   0.2026E-03
   5  -3  12      136.25      135.96        6.78 o   0.5096E-02
   6  -3  12      573.59      568.67       14.32 o   0.5059E-03
   7  -3  12       82.48       88.06        6.45 o   0.8539E-02
   8  -3  12      230.08      206.65        8.08 o   0.2634E-02
 -10  -2  12      479.00      444.24       15.18 o   0.7121E-03
  -9  -2  12       20.04       20.77        4.23 o   0.3366E-01
  -8  -2  12       60.61       55.25        8.52 o   0.8702E-02
  -7  -2  12       21.34       20.98        4.29 o   0.3269E-01
  -6  -2  12      135.53      148.15        5.96 o   0.5015E-02
  -5  -2  12      332.34      351.49        8.57 o   0.1271E-02
  -4  -2  12       10.76       16.35        4.48 o   0.3570E-01
  -3  -2  12       68.25       67.06        5.95 o   0.1127E-01
  -2  -2  12      113.76       70.30        7.52 o   0.7683E-02
  -1  -2  12        1.62        1.10        3.35 o   0.8137E-01
   0  -2  12       -2.47        2.09        4.24 o   0.5232E-01
   1  -2  12        3.86        0.62        4.59 o   0.4559E-01
   2  -2  12     2576.85     2626.88       46.02 o   0.2882E-04
   3  -2  12       44.93       47.81        5.47 o   0.1597E-01
   4  -2  12      794.27      810.90       15.70 o   0.2772E-03
   5  -2  12       57.39       63.29        5.07 o   0.1381E-01
   6  -2  12      822.88      812.14       20.04 o   0.2601E-03
   7  -2  12        3.38        1.01        2.70 o   0.1225E+00
   8  -2  12      304.76      292.11        8.73 o   0.1608E-02
 -10  -1  12      189.33      179.51        9.82 o   0.2961E-02
  -9  -1  12      219.29      220.62       10.45 o   0.2281E-02
  -8  -1  12      254.30      259.49       12.65 o   0.1694E-02
  -7  -1  12       21.47       23.68        3.86 o   0.3523E-01
  -6  -1  12       -0.34        0.74        1.85 o   0.2127E-01
  -5  -1  12       39.90       50.84        7.30 o   0.1161E-01
  -4  -1  12     2050.83     2164.76       50.06 o   0.4111E-04
  -3  -1  12      131.00      149.47        7.95 o   0.4416E-02
  -2  -1  12     1660.49     1780.93       29.39 o   0.6387E-04
  -1  -1  12       16.63       15.34        3.78 o   0.4345E-01
   0  -1  12       37.46       62.48        5.31 o   0.1477E-01
   1  -1  12      291.33      274.66       16.57 o   0.1298E-02
   2  -1  12      288.00      283.02       13.63 o   0.1441E-02
   3  -1  12       46.22       46.78        4.79 o   0.1809E-01
   4  -1  12     1564.41     1610.87       19.10 o   0.7788E-04
   5  -1  12        6.06        7.91        3.37 o   0.6626E-01
   6  -1  12      390.53      394.92       11.02 o   0.9791E-03
   7  -1  12        6.58        1.69        3.59 o   0.6866E-01
   8  -1  12      308.15      279.74        9.27 o   0.1638E-02
 -10   0  12      331.08      280.87       10.73 o   0.1502E-02
  -9   0  12      199.21      197.43        9.83 o   0.2686E-02
  -8   0  12      114.96      120.18        8.50 o   0.5168E-02
  -7   0  12       62.01       56.69        5.47 o   0.1357E-01
  -6   0  12      123.04      129.37        6.14 o   0.5776E-02
  -5   0  12       -1.24        0.77        5.48 o   0.6787E-02
  -4   0  12      394.94      423.74       20.25 o   0.7171E-03
  -3   0  12      250.73      269.82       10.94 o   0.1767E-02
  -2   0  12     2200.80     2302.97       35.10 o   0.3843E-04
  -1   0  12       64.59       70.79        6.44 o   0.1039E-01
   0   0  12      134.47      176.41       11.16 o   0.3080E-02
   1   0  12       -1.92        1.71        5.42 o   0.1697E-01
   2   0  12      374.62      410.09       15.31 o   0.8646E-03
   3   0  12       -1.35        0.03        3.77 o   0.3603E-01
   4   0  12     1456.15     1492.75       22.34 o   0.8859E-04
   5   0  12       44.91       52.26        4.65 o   0.1754E-01
   6   0  12      265.51      243.81       11.60 o   0.1838E-02
   7   0  12       44.28       58.95        5.11 o   0.1530E-01
   8   0  12      775.55      695.01       23.25 o   0.3047E-03
 -10   1  12        4.05        2.31        2.36 o   0.1428E+00
  -9   1  12       -0.20        0.41        5.36 o   0.3024E-03
  -8   1  12       34.51       36.83        4.81 o   0.2155E-01
  -7   1  12       16.21       12.88        4.66 o   0.3409E-01
  -6   1  12      235.68      222.63        8.66 o   0.2371E-02
  -5   1  12       26.87       20.44        6.98 o   0.1614E-01
  -4   1  12      319.69      335.60       14.60 o   0.1146E-02
  -3   1  12      295.32      319.17       11.68 o   0.1368E-02
  -2   1  12     1602.87     1593.69       32.44 o   0.7382E-04
  -1   1  12      260.85      260.24       12.22 o   0.1704E-02
   0   1  12      983.22     1099.38       30.68 o   0.1508E-03
   1   1  12       31.69       29.77        4.31 o   0.2672E-01
   2   1  12      510.33      482.98       14.19 o   0.6437E-03
   3   1  12       18.99       14.67        4.80 o   0.3127E-01
   4   1  12      860.75      876.05       16.68 o   0.2390E-03
   5   1  12      125.20      126.78        8.60 o   0.4810E-02
   6   1  12       15.35        8.35        4.12 o   0.4421E-01
   7   1  12      144.57      154.26        7.94 o   0.4156E-02
   8   1  12       19.04       25.14        3.65 o   0.3716E-01
 -10   2  12       36.41       32.73        3.89 o   0.2724E-01
  -9   2  12      219.21      210.57        9.94 o   0.2430E-02
  -8   2  12       11.33       11.47        4.30 o   0.4071E-01
  -7   2  12        4.18        1.71        3.58 o   0.7106E-01
  -6   2  12      372.36      378.56       11.44 o   0.1037E-02
  -5   2  12       18.79       24.46        3.04 o   0.4465E-01
  -4   2  12       75.94       67.51        7.36 o   0.9006E-02
  -3   2  12      127.77      140.64        8.85 o   0.4365E-02
  -2   2  12     1280.51     1410.77       24.82 o   0.1015E-03
  -1   2  12      453.71      465.86       16.37 o   0.6795E-03
   0   2  12     4518.96     4683.18       55.34 o   0.9630E-05
   1   2  12      104.19      114.57        7.43 o   0.6056E-02
   2   2  12     1639.81     1808.33       30.83 o   0.6282E-04
   3   2  12        0.07        2.33       12.35 o   0.1074E-04
   4   2  12       65.74       73.32        4.82 o   0.1247E-01
   5   2  12       20.06       23.67        3.92 o   0.3511E-01
   6   2  12      282.36      295.24       10.46 o   0.1569E-02
   7   2  12        8.18        6.19        3.63 o   0.5980E-01
   8   2  12      114.19      107.86        7.72 o   0.5950E-02
 -10   3  12      234.74      197.78        8.02 o   0.2716E-02
  -9   3  12      119.98      105.78        6.23 o   0.6744E-02
  -8   3  12        2.29        4.70        3.22 o   0.8134E-01
  -7   3  12       72.33       75.03        5.83 o   0.1054E-01
  -6   3  12      271.06      274.52       12.18 o   0.1602E-02
  -5   3  12        4.16        5.90        2.62 o   0.1043E+00
  -4   3  12       75.11       83.18        7.18 o   0.8336E-02
  -3   3  12      675.41      671.98       20.63 o   0.3526E-03
  -2   3  12      449.27      417.26       16.18 o   0.7653E-03
  -1   3  12      282.16      306.51       11.56 o   0.1457E-02
   0   3  12     3118.62     3139.35       45.10 o   0.2052E-04
   1   3  12      341.55      371.33       13.16 o   0.1054E-02
   2   3  12     2675.93     2871.51       48.64 o   0.2502E-04
   3   3  12      117.70      123.88        6.76 o   0.5802E-02
   4   3  12      276.91      303.74        9.95 o   0.1565E-02
   5   3  12       38.28       43.91        4.60 o   0.2019E-01
   6   3  12       29.86       37.39        4.95 o   0.2133E-01
   7   3  12        2.59        5.29        2.61 o   0.1112E+00
   8   3  12      315.23      275.87       12.41 o   0.1472E-02
  -9   4  12      341.77      293.94        8.86 o   0.1494E-02
  -8   4  12      254.74      260.32        9.06 o   0.1947E-02
  -7   4  12      147.08      145.38        7.77 o   0.4370E-02
  -6   4  12      296.38      324.90       11.11 o   0.1365E-02
  -5   4  12      127.55      127.98        6.72 o   0.5506E-02
  -4   4  12      799.64      800.17       13.55 o   0.2844E-03
  -3   4  12      132.85      138.34        8.03 o   0.4630E-02
  -2   4  12      366.61      368.10       15.30 o   0.9688E-03
  -1   4  12       16.75       19.03        3.82 o   0.4013E-01
   0   4  12      511.35      603.29       16.28 o   0.4880E-03
   1   4  12      165.96      165.23        8.34 o   0.3635E-02
   2   4  12     3181.12     3435.08       42.14 o   0.1817E-04
   3   4  12        0.69        0.31        1.80 o   0.2363E-01
   4   4  12      808.29      821.83       20.47 o   0.2570E-03
   5   4  12       13.87       14.13        3.44 o   0.5137E-01
   6   4  12       39.26       50.71        4.68 o   0.1831E-01
   7   4  12        8.56        8.83        2.87 o   0.7816E-01
  -9   5  12      763.31      677.11       12.31 o   0.3595E-03
  -8   5  12     1003.40      937.24       17.36 o   0.2000E-03
  -7   5  12     1434.95     1383.24       30.62 o   0.9405E-04
  -6   5  12      278.57      319.22       12.12 o   0.1384E-02
  -5   5  12     1585.65     1621.18       34.91 o   0.7188E-04
  -4   5  12       18.06        9.45        3.45 o   0.5386E-01
  -3   5  12      208.65      215.14        7.29 o   0.2743E-02
  -2   5  12      870.37      916.73       16.57 o   0.2246E-03
  -1   5  12      196.45      222.96        7.82 o   0.2667E-02
   0   5  12      755.70      799.20       15.14 o   0.2901E-03
   1   5  12       36.78       40.09        3.69 o   0.2540E-01
   2   5  12        0.97        3.20        1.85 o   0.2107E-01
   3   5  12      104.47      113.48       10.94 o   0.4368E-02
   4   5  12      477.62      473.52       20.99 o   0.5859E-03
   5   5  12       10.32        5.68        4.85 o   0.3670E-01
   6   5  12      377.56      349.24       16.14 o   0.9750E-03
   7   5  12        8.22        4.81        2.57 o   0.1037E+00
  -8   6  12     1011.37      869.84       17.97 o   0.2158E-03
  -7   6  12     1018.97      979.43       24.39 o   0.1782E-03
  -6   6  12     1503.75     1573.76       32.73 o   0.7768E-04
  -5   6  12      763.60      836.92       28.19 o   0.2368E-03
  -4   6  12     1225.25     1297.23       29.75 o   0.1119E-03
  -3   6  12      220.26      231.61       10.97 o   0.2133E-02
  -2   6  12     1274.23     1325.39       26.97 o   0.1083E-03
  -1   6  12      443.74      449.50       13.63 o   0.7557E-03
   0   6  12      205.41      210.20       10.56 o   0.2431E-02
   1   6  12       41.46       38.32        6.24 o   0.1539E-01
   2   6  12       83.94       85.96       10.03 o   0.5719E-02
   3   6  12       -1.70        0.43        5.74 o   0.1061E-01
   4   6  12     1859.57     1873.26       63.21 o   0.4768E-04
   5   6  12       16.21       19.73        7.85 o   0.1388E-01
   6   6  12       84.01       79.86        7.02 o   0.8425E-02
  -8   7  12        8.31        4.17        4.56 o   0.4233E-01
  -7   7  12      255.80      228.97       10.43 o   0.2067E-02
  -6   7  12      529.99      520.31       16.87 o   0.5564E-03
  -5   7  12      762.73      788.60       26.58 o   0.2576E-03
  -4   7  12     1506.23     1565.54       39.81 o   0.7516E-04
  -3   7  12      409.52      430.07       21.01 o   0.6811E-03
  -2   7  12     1302.18     1357.12       31.09 o   0.1015E-03
  -1   7  12       54.82       59.24        6.69 o   0.1139E-01
   0   7  12      244.60      244.66       16.28 o   0.1512E-02
   1   7  12      263.54      275.86       16.58 o   0.1342E-02
   2   7  12      214.79      240.86       14.56 o   0.1750E-02
   3   7  12       33.49       25.15        7.27 o   0.1432E-01
   4   7  12      200.51      229.93       12.26 o   0.2091E-02
   5   7  12       51.14       64.09        8.49 o   0.8533E-02
  -7   8  12       83.21       63.11        8.93 o   0.7372E-02
  -6   8  12      513.94      431.02       18.13 o   0.6583E-03
  -5   8  12      180.09      168.88       11.63 o   0.2813E-02
  -4   8  12      484.34      513.46       30.51 o   0.4270E-03
  -3   8  12     1429.79     1392.41       56.54 o   0.7722E-04
  -2   8  12      616.51      623.44       24.18 o   0.3767E-03
  -1   8  12      495.19      508.05       21.67 o   0.5320E-03
   0   8  12      464.32      431.89       20.96 o   0.6421E-03
   1   8  12      102.54      106.19       10.29 o   0.4832E-02
   2   8  12      747.25      767.85       25.18 o   0.2730E-03
   3   8  12       31.59       42.97        5.25 o   0.1875E-01
   4   8  12      183.60      169.48       10.25 o   0.3052E-02
  -6   9  12       80.04       68.01        8.23 o   0.7925E-02
  -5   9  12      567.26      475.22       18.01 o   0.5724E-03
  -4   9  12       68.40       64.50        7.34 o   0.9487E-02
  -3   9  12      226.91      234.37       13.22 o   0.1874E-02
  -2   9  12      963.23      921.08       27.87 o   0.1904E-03
  -1   9  12      479.87      477.29       29.31 o   0.4673E-03
   0   9  12      640.05      592.72       33.47 o   0.3211E-03
   1   9  12       12.42        6.07        7.18 o   0.1794E-01
   2   9  12      134.15      129.85       13.62 o   0.3044E-02
   3   9  12      115.32      117.99       11.30 o   0.4050E-02
  -4  10  12      170.35      149.94       11.27 o   0.3167E-02
  -3  10  12       -0.92        0.40        1.42 o   0.6021E-01
  -2  10  12       -1.50        5.73        3.40 o   0.2192E-01
  -1  10  12      250.93      240.49       17.76 o   0.1416E-02
   0  10  12      666.59      585.52       29.10 o   0.3489E-03
   1  10  12       74.34       80.88        9.37 o   0.6504E-02
   2  10  12      116.10      110.28       10.42 o   0.4533E-02
  -2 -10  13       64.11       55.30        5.46 o   0.1364E-01
  -1 -10  13       48.33       47.78        5.34 o   0.1608E-01
   0 -10  13     2007.22     1926.74       36.24 o   0.5044E-04
   1 -10  13       15.77       20.73        4.41 o   0.3305E-01
  -5  -9  13        5.58        3.65        2.85 o   0.9717E-01
  -4  -9  13       80.48       68.08        6.70 o   0.9645E-02
  -3  -9  13       54.17       42.63        6.41 o   0.1363E-01
  -2  -9  13       34.55       33.35        4.44 o   0.2428E-01
  -1  -9  13       20.03       21.71        4.52 o   0.3066E-01
   0  -9  13      624.08      620.17       29.59 o   0.3389E-03
   1  -9  13       70.44       58.26        6.89 o   0.1049E-01
   2  -9  13      734.01      644.82       20.80 o   0.3510E-03
   3  -9  13       25.72       20.44        3.83 o   0.3617E-01
  -6  -8  13       16.87       20.05        3.36 o   0.4519E-01
  -5  -8  13        0.63        0.25        1.83 o   0.2219E-01
  -4  -8  13      114.90      142.25        9.30 o   0.4305E-02
  -3  -8  13       19.13       10.96        5.57 o   0.2597E-01
  -2  -8  13       65.00       67.15        6.03 o   0.1129E-01
  -1  -8  13       -6.40        0.04        3.69 o   0.6829E-01
   0  -8  13       37.55       27.98        6.33 o   0.1679E-01
   1  -8  13       79.64       80.77        6.43 o   0.9119E-02
   2  -8  13     2342.61     2196.83       38.03 o   0.3886E-04
   3  -8  13       17.29       12.92        3.05 o   0.5843E-01
   4  -8  13      475.33      434.97       10.68 o   0.7964E-03
  -7  -7  13       50.65       39.96        4.47 o   0.2019E-01
  -6  -7  13     1439.42     1352.18       23.74 o   0.9993E-04
  -5  -7  13       53.41       45.84        4.86 o   0.1736E-01
  -4  -7  13      151.29      134.50        9.56 o   0.4011E-02
  -3  -7  13       22.15       21.36        5.20 o   0.2526E-01
  -2  -7  13       64.80       69.36        6.76 o   0.1006E-01
  -1  -7  13       62.44       68.88        6.36 o   0.1076E-01
   0  -7  13       67.97       53.96        6.81 o   0.1106E-01
   1  -7  13       33.59       33.53        5.08 o   0.2121E-01
   2  -7  13      339.14      321.61       11.75 o   0.1267E-02
   3  -7  13      119.08      121.25        6.01 o   0.6214E-02
   4  -7  13     1339.75     1151.05       19.89 o   0.1291E-03
   5  -7  13      210.24      198.67        6.43 o   0.3055E-02
  -8  -6  13      326.76      311.68       10.14 o   0.1394E-02
  -7  -6  13      141.75      122.45        8.30 o   0.4830E-02
  -6  -6  13      600.29      538.65       15.94 o   0.5095E-03
  -5  -6  13       59.13       62.48        5.78 o   0.1248E-01
  -4  -6  13      263.22      274.97       11.05 o   0.1693E-02
  -3  -6  13        0.92        2.49        2.06 o   0.1371E-01
  -2  -6  13     1459.30     1450.85       32.07 o   0.8740E-04
  -1  -6  13       48.97       49.01        5.21 o   0.1622E-01
   0  -6  13      111.59      111.58        8.64 o   0.5398E-02
   1  -6  13        7.35       12.15        3.30 o   0.6072E-01
   2  -6  13       85.37       89.21        6.53 o   0.8296E-02
   3  -6  13        6.56        9.42        2.90 o   0.7807E-01
   4  -6  13     1329.27     1309.24       21.28 o   0.1104E-03
   5  -6  13       63.31       57.81        4.23 o   0.1588E-01
   6  -6  13      445.34      441.43       10.42 o   0.8186E-03
  -8  -5  13        2.69        0.27        3.30 o   0.8741E-01
  -7  -5  13      100.03       96.98        7.83 o   0.6565E-02
  -6  -5  13      218.36      216.47        9.06 o   0.2479E-02
  -5  -5  13      116.98      116.00        7.86 o   0.5564E-02
  -4  -5  13     2053.21     2127.04       35.00 o   0.4433E-04
  -3  -5  13       87.07       93.41        5.22 o   0.9138E-02
  -2  -5  13      126.65      144.63        9.37 o   0.4112E-02
  -1  -5  13       -0.66        1.70        1.64 o   0.3393E-01
   0  -5  13      638.09      627.83       12.60 o   0.4358E-03
   1  -5  13       22.86       26.09        3.30 o   0.3886E-01
   2  -5  13      709.47      710.13       18.85 o   0.3323E-03
   3  -5  13       95.21       94.36        6.81 o   0.7514E-02
   4  -5  13       13.93       10.68        3.31 o   0.5766E-01
   5  -5  13       37.19       36.79        3.69 o   0.2657E-01
   6  -5  13      241.06      199.23        9.85 o   0.2450E-02
   7  -5  13        2.48        1.83        1.78 o   0.2389E+00
  -9  -4  13      182.93      149.23       13.08 o   0.2730E-02
  -8  -4  13       16.40       13.55        4.18 o   0.3945E-01
  -7  -4  13       -3.81        0.44        4.67 o   0.4424E-01
  -6  -4  13     1130.40     1146.01       21.52 o   0.1428E-03
  -5  -4  13       71.08       63.78        5.82 o   0.1167E-01
  -4  -4  13     1213.20     1247.24       19.64 o   0.1250E-03
  -3  -4  13      129.69      138.74        6.14 o   0.5329E-02
  -2  -4  13     1374.68     1422.91       24.07 o   0.9667E-04
  -1  -4  13       70.81       66.83        4.79 o   0.1298E-01
   0  -4  13     3828.23     3842.40       42.00 o   0.1403E-04
   1  -4  13        4.73        4.98        2.66 o   0.1046E+00
   2  -4  13       -2.41        0.18        3.23 o   0.9190E-01
   3  -4  13       -1.50        5.86        3.50 o   0.2006E-01
   4  -4  13      261.35      273.78        9.68 o   0.1797E-02
   5  -4  13       28.85       29.70        4.08 o   0.2878E-01
   6  -4  13       64.42       46.55        6.11 o   0.1328E-01
   7  -4  13       62.10       61.39        4.00 o   0.1590E-01
  -9  -3  13       77.39       80.64        5.51 o   0.1024E-01
  -8  -3  13       30.03       31.06        5.01 o   0.2270E-01
  -7  -3  13        4.29        0.43        3.39 o   0.8093E-01
  -6  -3  13        0.01        0.63       12.64 o   0.9791E-05
  -5  -3  13      111.66      124.14        5.50 o   0.6489E-02
  -4  -3  13      452.49      505.27       12.54 o   0.6736E-03
  -3  -3  13       57.72       65.78        4.41 o   0.1469E-01
  -2  -3  13     1655.79     1588.33       42.34 o   0.6907E-04
  -1  -3  13       15.84       13.38        5.34 o   0.2755E-01
   0  -3  13       84.11       86.24        9.43 o   0.6111E-02
   1  -3  13      174.43      179.53       11.21 o   0.2805E-02
   2  -3  13     2804.99     2752.88       31.94 o   0.2656E-04
   3  -3  13      454.88      456.50       11.49 o   0.7648E-03
   4  -3  13      348.44      353.68       10.59 o   0.1177E-02
   5  -3  13        2.43        1.09        3.10 o   0.9676E-01
   6  -3  13       59.67       55.06        6.03 o   0.1282E-01
   7  -3  13        8.88        6.57        2.46 o   0.1019E+00
  -9  -2  13       -0.09        1.08        4.36 o   0.6945E-03
  -8  -2  13        1.14        0.25        5.01 o   0.8216E-02
  -7  -2  13       -1.38        5.21        3.46 o   0.2157E-01
  -6  -2  13        1.68        3.16        4.11 o   0.2962E-01
  -5  -2  13       58.15       62.51        4.66 o   0.1465E-01
  -4  -2  13      235.56      244.81        8.99 o   0.2145E-02
  -3  -2  13       44.04       48.32        5.75 o   0.1523E-01
  -2  -2  13      421.93      380.23       14.62 o   0.8954E-03
  -1  -2  13       26.88       33.53        4.88 o   0.2303E-01
   0  -2  13      685.25      681.85       26.10 o   0.3174E-03
   1  -2  13       41.40       40.41        6.83 o   0.1354E-01
   2  -2  13     5596.51     5483.17       44.56 o   0.6910E-05
   3  -2  13        3.63        0.10        2.38 o   0.1591E+00
   4  -2  13        1.77        1.66        5.06 o   0.1891E-01
   5  -2  13       15.96       14.10        4.93 o   0.3094E-01
   6  -2  13      364.02      341.51       12.27 o   0.1139E-02
   7  -2  13      168.07      159.88        7.08 o   0.3997E-02
  -9  -1  13      650.49      596.75       20.10 o   0.4105E-03
  -8  -1  13      298.83      304.22       10.95 o   0.1458E-02
  -7  -1  13       13.80       14.08        3.55 o   0.4950E-01
  -6  -1  13       59.08       63.47        4.86 o   0.1409E-01
  -5  -1  13       -1.32        2.37        3.01 o   0.5977E-01
  -4  -1  13      202.35      216.92       15.13 o   0.1854E-02
  -3  -1  13       27.44       28.56        4.20 o   0.2865E-01
  -2  -1  13      709.38      772.11       18.93 o   0.3023E-03
  -1  -1  13       34.54       33.64        5.29 o   0.2019E-01
   0  -1  13     1766.48     1773.38       44.74 o   0.5795E-04
   1  -1  13      126.14      132.39       11.30 o   0.3727E-02
   2  -1  13       55.12       49.97        6.67 o   0.1224E-01
   3  -1  13       -0.98        3.10        1.27 o   0.4785E-01
   4  -1  13      841.97      882.84       15.16 o   0.2429E-03
   5  -1  13       15.89       11.94        4.09 o   0.4185E-01
   6  -1  13        8.73       10.08        3.58 o   0.5608E-01
   7  -1  13      250.32      249.02        9.06 o   0.2049E-02
   8  -1  13        1.05        9.99        3.42 o   0.8693E-02
 -10   0  13      234.65      225.02        9.63 o   0.2263E-02
  -9   0  13      163.62      150.87        8.15 o   0.3978E-02
  -8   0  13     3024.77     2940.28       40.96 o   0.2292E-04
  -7   0  13      367.28      375.86       12.12 o   0.1035E-02
  -6   0  13      917.62      933.96       20.04 o   0.2075E-03
  -5   0  13       25.37       26.04        3.22 o   0.3875E-01
  -4   0  13        9.23        4.39        5.43 o   0.3079E-01
  -3   0  13       33.70       40.24        4.60 o   0.2169E-01
  -2   0  13       17.76       12.42        4.38 o   0.3710E-01
  -1   0  13        8.40        3.25        4.07 o   0.5253E-01
   0   0  13      393.73      480.93       19.62 o   0.6485E-03
   1   0  13       -3.55        0.21        4.09 o   0.5768E-01
   2   0  13       18.62       19.75        3.93 o   0.3774E-01
   3   0  13        0.96        0.25        1.26 o   0.9896E-01
   4   0  13      508.07      515.40       12.61 o   0.6182E-03
   5   0  13      191.84      194.00        8.93 o   0.2903E-02
   6   0  13      113.97      123.99        7.53 o   0.5521E-02
   7   0  13       13.76       13.59        3.35 o   0.5369E-01
   8   0  13      258.89      246.29       10.92 o   0.1902E-02
  -9   1  13      620.88      601.92       20.37 o   0.4154E-03
  -8   1  13      196.00      204.38       10.29 o   0.2568E-02
  -7   1  13     1522.66     1516.76       28.71 o   0.8227E-04
  -6   1  13     1193.53     1197.18       23.32 o   0.1297E-03
  -5   1  13      151.73      163.62        6.99 o   0.4115E-02
  -4   1  13        8.95       13.70        3.83 o   0.4725E-01
  -3   1  13       25.37       17.71        5.93 o   0.2134E-01
  -2   1  13        6.32        0.38        3.11 o   0.9238E-01
  -1   1  13       13.11       19.70        4.65 o   0.3180E-01
   0   1  13        1.73        0.80        4.98 o   0.1948E-01
   1   1  13       92.43      104.86        7.09 o   0.6884E-02
   2   1  13      167.06      195.80        8.26 o   0.3143E-02
   3   1  13       76.42       79.04        5.08 o   0.1092E-01
   4   1  13      223.20      218.87        9.85 o   0.2347E-02
   5   1  13      233.17      239.58        9.88 o   0.2123E-02
   6   1  13      265.68      252.19       11.05 o   0.1828E-02
   7   1  13       33.53       35.35        3.90 o   0.2668E-01
   8   1  13        4.49        2.17        4.45 o   0.4698E-01
  -9   2  13      436.87      410.16       12.94 o   0.8500E-03
  -8   2  13      313.94      327.03       11.43 o   0.1310E-02
  -7   2  13      378.32      380.09       13.51 o   0.9728E-03
  -6   2  13     4041.83     4127.55       55.14 o   0.1216E-04
  -5   2  13      352.38      371.10       11.11 o   0.1096E-02
  -4   2  13      839.58      867.24       14.85 o   0.2485E-03
  -3   2  13       64.59       63.96        6.76 o   0.1047E-01
  -2   2  13        2.87        3.97        3.49 o   0.7161E-01
  -1   2  13      121.83      123.29       11.65 o   0.3788E-02
   0   2  13        0.59        7.59        1.91 o   0.8776E-02
   1   2  13       30.15       34.77        4.58 o   0.2383E-01
   2   2  13      343.82      374.08       10.24 o   0.1121E-02
   3   2  13       30.47       27.46        4.21 o   0.2850E-01
   4   2  13       41.04       38.90        4.67 o   0.2081E-01
   5   2  13       52.85       53.99        5.22 o   0.1511E-01
   6   2  13      199.07      202.66        7.42 o   0.2952E-02
   7   2  13       19.61       16.39        3.30 o   0.4833E-01
  -9   3  13       10.35        4.87        2.82 o   0.8814E-01
  -8   3  13       72.73       83.26        5.71 o   0.1001E-01
  -7   3  13      103.26      110.01        8.65 o   0.5566E-02
  -6   3  13       24.77       26.14        4.97 o   0.2495E-01
  -5   3  13      263.04      265.92        8.79 o   0.1897E-02
  -4   3  13      132.51      131.33        5.50 o   0.5768E-02
  -3   3  13       74.38       79.62        4.38 o   0.1186E-01
  -2   3  13      985.32     1000.69       31.46 o   0.1655E-03
  -1   3  13       -0.40        0.39        3.20 o   0.2373E-02
   0   3  13      524.39      598.78       16.64 o   0.4841E-03
   1   3  13       61.08       52.83        4.63 o   0.1606E-01
   2   3  13       44.10       26.37        4.41 o   0.2524E-01
   3   3  13       66.32       61.49        5.11 o   0.1340E-01
   4   3  13      412.56      456.59       13.02 o   0.7809E-03
   5   3  13       19.78       21.17        3.64 o   0.3980E-01
   6   3  13       16.08       17.78        3.23 o   0.5006E-01
   7   3  13       30.80       22.60        4.21 o   0.3045E-01
  -9   4  13        3.38        8.32        2.67 o   0.9499E-01
  -8   4  13      100.50       95.56        5.34 o   0.8429E-02
  -7   4  13      124.40      131.06        8.18 o   0.4878E-02
  -6   4  13       94.27      106.08        6.46 o   0.7214E-02
  -5   4  13        2.14        3.14        3.77 o   0.6411E-01
  -4   4  13      558.21      597.15       12.02 o   0.5015E-03
  -3   4  13      235.96      241.30        8.20 o   0.2241E-02
  -2   4  13        4.60        6.42        3.22 o   0.7527E-01
  -1   4  13        1.43        2.53        2.48 o   0.1385E+00
   0   4  13      692.04      830.57       14.33 o   0.2943E-03
   1   4  13       74.37       82.98        5.43 o   0.1026E-01
   2   4  13      906.00     1045.85       20.49 o   0.1819E-03
   3   4  13       25.60       33.58        6.53 o   0.1617E-01
   4   4  13      327.34      338.79       17.55 o   0.1014E-02
   5   4  13        1.30        4.59        3.00 o   0.2995E-01
   6   4  13        0.48        0.14        2.31 o   0.8769E-02
   7   4  13       19.13       15.47        3.21 o   0.5096E-01
  -8   5  13       13.50       18.86        2.98 o   0.5436E-01
  -7   5  13        4.59        6.81        3.77 o   0.5784E-01
  -6   5  13        8.43        3.48        3.68 o   0.6200E-01
  -5   5  13      712.67      731.95       21.94 o   0.3079E-03
  -4   5  13       53.12       49.76        6.75 o   0.1223E-01
  -3   5  13       -3.20        6.29        4.54 o   0.4298E-01
  -2   5  13        3.98        6.66        3.00 o   0.8410E-01
  -1   5  13       62.96       64.14        5.53 o   0.1255E-01
   0   5  13        7.32       20.77        3.31 o   0.4984E-01
   1   5  13      107.31      117.02        6.81 o   0.6238E-02
   2   5  13       12.51        2.78        5.99 o   0.2565E-01
   3   5  13       20.82        4.06        6.25 o   0.2265E-01
   4   5  13     1020.27     1044.47       30.64 o   0.1566E-03
   5   5  13       -1.53        3.64        6.65 o   0.4765E-02
   6   5  13      554.45      513.84       17.47 o   0.5452E-03
  -8   6  13       77.24       88.20        4.95 o   0.1021E-01
  -7   6  13        5.94        0.75        3.56 o   0.7211E-01
  -6   6  13      103.96       98.17        8.27 o   0.6142E-02
  -5   6  13        4.62        2.41        4.77 o   0.4104E-01
  -4   6  13      116.35      129.53        8.81 o   0.4774E-02
  -3   6  13       -1.78        2.39        4.47 o   0.3083E-01
  -2   6  13       -7.04       14.41        5.55 o   0.2695E-01
  -1   6  13      103.57      116.64        8.51 o   0.5429E-02
   0   6  13       32.29       31.29        5.10 o   0.2180E-01
   1   6  13       -0.24        0.34        6.33 o   0.1553E-03
   2   6  13      511.54      542.20       22.34 o   0.4866E-03
   3   6  13       35.96       32.18        9.84 o   0.8467E-02
   4   6  13      545.29      580.06       29.92 o   0.3764E-03
   5   6  13        2.94        0.33        5.12 o   0.3737E-01
   6   6  13      472.07      461.99       14.41 o   0.6999E-03
  -7   7  13      103.21       95.51        7.06 o   0.7090E-02
  -6   7  13       93.42       75.81        6.99 o   0.8411E-02
  -5   7  13       96.25       82.39        9.15 o   0.6229E-02
  -4   7  13      352.06      357.70       17.52 o   0.9431E-03
  -3   7  13       27.01       27.64       10.65 o   0.7697E-02
  -2   7  13        4.08        1.26        6.70 o   0.2177E-01
  -1   7  13       80.47       86.26        7.38 o   0.7814E-02
   0   7  13      420.92      405.10       20.59 o   0.7154E-03
   1   7  13       33.63       38.46        6.75 o   0.1441E-01
   2   7  13      278.51      335.07       15.43 o   0.1174E-02
   3   7  13       38.55       43.85        6.25 o   0.1482E-01
   4   7  13       17.56        3.09        6.17 o   0.2370E-01
   5   7  13       -0.44        1.72        2.83 o   0.3865E-02
  -6   8  13       52.71       43.99        5.75 o   0.1521E-01
  -5   8  13      258.33      244.10       13.23 o   0.1725E-02
  -4   8  13      455.55      446.84       27.85 o   0.5206E-03
  -3   8  13       32.77       28.67       10.25 o   0.8078E-02
  -2   8  13      144.59      153.08       11.11 o   0.3342E-02
  -1   8  13        0.90        0.18        2.33 o   0.8539E-02
   0   8  13       45.27       63.73        7.13 o   0.1066E-01
   1   8  13       -3.21        0.88        5.35 o   0.3399E-01
   2   8  13       -5.92        0.34        4.25 o   0.5229E-01
   3   8  13       13.14        7.67        3.82 o   0.5109E-01
  -5   9  13       88.38       57.87        8.75 o   0.7657E-02
  -4   9  13      437.98      409.24       15.55 o   0.7996E-03
  -3   9  13      116.09      100.67        8.55 o   0.5701E-02
  -2   9  13     1459.53     1365.57       32.61 o   0.9351E-04
  -1   9  13       18.94        7.12        8.84 o   0.1190E-01
   0   9  13      974.86      857.50       38.58 o   0.1781E-03
   1   9  13       -1.25       12.72        6.00 o   0.2702E-02
   2   9  13       94.57       86.45       10.29 o   0.5387E-02
  -1  10  13      292.56      291.50       16.43 o   0.1247E-02
  -4  -9  14        8.78        2.97        4.70 o   0.4072E-01
  -3  -9  14       -1.05        0.22        2.73 o   0.7897E-01
  -2  -9  14       95.90      105.03        5.83 o   0.7638E-02
  -1  -9  14       32.63       31.62        5.21 o   0.2117E-01
   0  -9  14       53.68       54.49        5.85 o   0.1353E-01
   1  -9  14       14.81       20.73        2.69 o   0.5581E-01
   2  -9  14      327.48      302.11       11.47 o   0.1378E-02
  -5  -8  14       43.58       40.72        4.08 o   0.2239E-01
  -4  -8  14      946.86      891.23       25.11 o   0.2054E-03
  -3  -8  14       13.33       13.23        4.31 o   0.3889E-01
  -2  -8  14      163.29      161.91        7.53 o   0.3904E-02
  -1  -8  14       12.30       14.20        3.37 o   0.5340E-01
   0  -8  14      146.69      119.53       10.21 o   0.4130E-02
   1  -8  14       76.34       75.68        5.91 o   0.1021E-01
   2  -8  14      461.76      441.75       13.48 o   0.7553E-03
   3  -8  14       77.89       73.91        5.10 o   0.1132E-01
   4  -8  14      262.13      198.28       14.07 o   0.1901E-02
  -6  -7  14       22.28       18.61        3.05 o   0.4846E-01
  -5  -7  14       13.91       11.81        2.72 o   0.7089E-01
  -4  -7  14      426.50      412.60       14.76 o   0.8196E-03
  -3  -7  14       -2.03        0.12        3.79 o   0.6794E-01
  -2  -7  14       75.35       85.99        6.04 o   0.9281E-02
  -1  -7  14        3.14        2.56        4.15 o   0.5382E-01
   0  -7  14      367.88      332.53       14.02 o   0.1101E-02
   1  -7  14       -0.85        5.75        1.86 o   0.1242E-01
   2  -7  14      446.07      420.40       15.00 o   0.7818E-03
   3  -7  14       23.24       23.03        3.38 o   0.4000E-01
   4  -7  14      436.69      396.62        9.30 o   0.9434E-03
   5  -7  14        5.31        2.81        3.50 o   0.7119E-01
  -7  -6  14        2.16        4.23        3.42 o   0.7450E-01
  -6  -6  14       70.36       61.71        4.64 o   0.1395E-01
  -5  -6  14       -1.79        0.71        2.83 o   0.1176E+00
  -4  -6  14        5.59       21.56        4.22 o   0.3731E-01
  -3  -6  14       29.91       20.97        5.75 o   0.2119E-01
  -2  -6  14      229.99      233.92        9.41 o   0.2226E-02
  -1  -6  14       71.96       76.32        6.04 o   0.1019E-01
   0  -6  14      380.33      398.33       15.26 o   0.8840E-03
   1  -6  14       60.04       53.26        5.55 o   0.1397E-01
   2  -6  14        3.49        2.84        3.16 o   0.8681E-01
   3  -6  14      118.62      117.08        6.96 o   0.5929E-02
   4  -6  14      953.33      878.79       14.78 o   0.2268E-03
   5  -6  14      131.07      123.55        5.10 o   0.6263E-02
  -8  -5  14       31.57       31.27        4.78 o   0.2354E-01
  -7  -5  14        0.01        1.57       11.43 o   0.1464E-04
  -6  -5  14      507.91      518.07       12.92 o   0.6108E-03
  -5  -5  14        7.85       10.95        3.17 o   0.6575E-01
  -4  -5  14      244.79      269.30       11.07 o   0.1779E-02
  -3  -5  14        0.72        1.37        2.32 o   0.8596E-02
  -2  -5  14      292.57      305.12       14.04 o   0.1319E-02
  -1  -5  14       27.83       33.37        3.85 o   0.2897E-01
   0  -5  14     1191.52     1252.21       24.91 o   0.1219E-03
   1  -5  14       29.86       25.22        4.62 o   0.2667E-01
   2  -5  14      131.05      131.85        7.90 o   0.4861E-02
   3  -5  14       41.55       50.29        4.21 o   0.1964E-01
   4  -5  14      296.48      302.79        8.56 o   0.1575E-02
   5  -5  14      438.65      396.47        9.33 o   0.9437E-03
   6  -5  14     1272.82     1076.09       18.62 o   0.1452E-03
  -8  -4  14      343.75      311.35       14.76 o   0.1176E-02
  -7  -4  14       18.57       14.41        4.54 o   0.3406E-01
  -6  -4  14       42.33       44.04        4.45 o   0.2035E-01
  -5  -4  14       28.51       34.96        3.93 o   0.2765E-01
  -4  -4  14      428.94      478.62       13.07 o   0.7259E-03
  -3  -4  14       11.76       10.86        3.42 o   0.5662E-01
  -2  -4  14      550.46      611.51       16.65 o   0.4608E-03
  -1  -4  14        6.71        8.31        3.06 o   0.7466E-01
   0  -4  14     1394.31     1414.29       19.43 o   0.9851E-04
   1  -4  14      139.65      143.13        7.02 o   0.4758E-02
   2  -4  14      394.48      413.15       13.85 o   0.8689E-03
   3  -4  14       36.41       34.94        4.16 o   0.2502E-01
   4  -4  14       73.04       73.28        4.68 o   0.1227E-01
   5  -4  14       20.30       19.17        3.19 o   0.4684E-01
   6  -4  14      849.00      765.05       15.70 o   0.2842E-03
  -9  -3  14      364.90      342.53       17.45 o   0.9642E-03
  -8  -3  14     1310.76     1204.54       32.51 o   0.1145E-03
  -7  -3  14      195.33      197.30        9.23 o   0.2794E-02
  -6  -3  14       12.97       11.56        3.86 o   0.4690E-01
  -5  -3  14        6.74        1.31        3.16 o   0.8686E-01
  -4  -3  14      402.83      488.51       11.90 o   0.7468E-03
  -3  -3  14       57.31       67.87        5.27 o   0.1289E-01
  -2  -3  14     1639.84     1944.22       30.02 o   0.5744E-04
  -1  -3  14       44.08       45.96        3.72 o   0.2219E-01
   0  -3  14       81.96       68.50        4.68 o   0.1231E-01
   1  -3  14       25.44       26.70        3.58 o   0.3490E-01
   2  -3  14      918.97      943.39       15.54 o   0.2123E-03
   3  -3  14      209.96      220.59        8.93 o   0.2491E-02
   4  -3  14      107.14       99.53        6.19 o   0.7412E-02
   5  -3  14        1.78        3.60        2.97 o   0.9731E-01
   6  -3  14       10.61       13.29        2.62 o   0.7339E-01
   7  -3  14      116.49       97.18        6.93 o   0.6814E-02
  -9  -2  14      115.81      108.47        7.34 o   0.6121E-02
  -8  -2  14      838.83      800.55       25.66 o   0.2443E-03
  -7  -2  14      278.83      282.69       11.05 o   0.1609E-02
  -6  -2  14     1084.39     1107.85       23.74 o   0.1501E-03
  -5  -2  14       71.60       78.38        5.63 o   0.1053E-01
  -4  -2  14        7.76       10.93        2.78 o   0.7711E-01
  -3  -2  14       27.86       35.85        3.06 o   0.3291E-01
  -2  -2  14      905.55     1000.17       16.26 o   0.1982E-03
  -1  -2  14       22.58       19.48        3.36 o   0.4337E-01
   0  -2  14     2763.11     2905.52       32.18 o   0.2502E-04
   1  -2  14        5.07        3.24        2.60 o   0.1152E+00
   2  -2  14     2026.03     2076.82       23.42 o   0.4757E-04
   3  -2  14       19.17       23.07        3.24 o   0.4320E-01
   4  -2  14      486.78      512.85       13.60 o   0.6261E-03
   5  -2  14       -3.39        0.01        2.50 o   0.1470E+00
   6  -2  14       17.77       20.31        3.61 o   0.4147E-01
   7  -2  14      107.90      103.56        7.03 o   0.6627E-02
  -9  -1  14      148.51      150.37        8.59 o   0.4013E-02
  -8  -1  14      525.23      523.79       13.63 o   0.5872E-03
  -7  -1  14      127.83      116.39        7.72 o   0.5442E-02
  -6  -1  14      585.50      570.69       13.84 o   0.5020E-03
  -5  -1  14       98.84      111.51        6.14 o   0.7029E-02
  -4  -1  14      338.34      402.05       10.95 o   0.1033E-02
  -3  -1  14       -1.24        0.27        2.29 o   0.1810E+00
  -2  -1  14      198.78      214.53        7.04 o   0.2848E-02
  -1  -1  14       23.00       14.99        4.96 o   0.2899E-01
   0  -1  14     1395.12     1406.05       25.52 o   0.9660E-04
   1  -1  14       42.16       42.57        3.56 o   0.2418E-01
   2  -1  14       68.91       82.04        4.36 o   0.1194E-01
   3  -1  14       33.56       44.36        4.69 o   0.2034E-01
   4  -1  14      430.21      429.72       14.65 o   0.7851E-03
   5  -1  14       -0.82        5.65        2.31 o   0.8255E-02
   6  -1  14      117.79      114.22        6.20 o   0.6446E-02
   7  -1  14       15.24       13.26        3.18 o   0.5643E-01
  -9   0  14        4.39        6.05        3.07 o   0.8188E-01
  -8   0  14     1372.48     1327.07       26.96 o   0.1034E-03
  -7   0  14       18.82       21.42        4.14 o   0.3455E-01
  -6   0  14      379.22      388.43       13.95 o   0.9411E-03
  -5   0  14        7.35        8.68        2.97 o   0.7658E-01
  -4   0  14      343.63      343.34       10.14 o   0.1236E-02
  -3   0  14       65.23       73.36        4.57 o   0.1286E-01
  -2   0  14      180.04      216.24        7.25 o   0.2916E-02
  -1   0  14       52.32       51.40        7.93 o   0.1001E-01
   0   0  14     1923.14     1945.92       34.94 o   0.5149E-04
   1   0  14       20.78       34.43        2.91 o   0.3706E-01
   2   0  14     4390.19     4444.37       41.96 o   0.1064E-04
   3   0  14       38.83       42.19        3.95 o   0.2321E-01
   4   0  14     1237.39     1219.81       26.35 o   0.1222E-03
   5   0  14      232.59      216.48       10.56 o   0.2248E-02
   6   0  14      242.33      229.06       11.21 o   0.2049E-02
   7   0  14       81.07       80.12        4.39 o   0.1141E-01
  -9   1  14       76.09       69.82        5.15 o   0.1181E-01
  -8   1  14       -5.21        1.11        4.10 o   0.5551E-01
  -7   1  14      561.36      570.72       14.15 o   0.5109E-03
  -6   1  14      371.28      374.29       15.92 o   0.9308E-03
  -5   1  14       91.34      101.75        5.99 o   0.7859E-02
  -4   1  14        9.52        6.60        3.56 o   0.6048E-01
  -3   1  14       33.68       40.28        3.52 o   0.2678E-01
  -2   1  14      129.44      158.77        5.78 o   0.4859E-02
  -1   1  14       -1.50        0.65        4.43 o   0.2308E-01
   0   1  14      534.44      522.68       13.81 o   0.5815E-03
   1   1  14      113.24      127.57        6.18 o   0.6005E-02
   2   1  14     2544.69     2510.14       29.39 o   0.3195E-04
   3   1  14       10.12        9.67        4.05 o   0.4644E-01
   4   1  14     2389.82     2334.92       38.67 o   0.3559E-04
   5   1  14       21.49       20.37        3.71 o   0.3886E-01
   6   1  14        2.65        1.98        3.31 o   0.8340E-01
   7   1  14       79.75       92.95        5.80 o   0.8919E-02
  -9   2  14       12.32       10.73        2.26 o   0.9025E-01
  -8   2  14      611.93      558.80       19.45 o   0.4581E-03
  -7   2  14        5.85        3.37        4.64 o   0.4234E-01
  -6   2  14     2179.95     2230.47       32.73 o   0.4051E-04
  -5   2  14       10.14       10.76        3.17 o   0.6388E-01
  -4   2  14       49.17       45.78        4.24 o   0.1978E-01
  -3   2  14        1.17        4.30        2.59 o   0.3780E-01
  -2   2  14       64.86       62.30        6.56 o   0.1094E-01
  -1   2  14       83.61       97.12        5.20 o   0.9015E-02
   0   2  14        0.62        1.28        1.51 o   0.4675E-01
   1   2  14       32.28       37.30        3.39 o   0.2905E-01
   2   2  14      336.98      342.48        9.74 o   0.1264E-02
   3   2  14       87.68       84.62        6.46 o   0.8587E-02
   4   2  14      868.96      838.64       17.21 o   0.2492E-03
   5   2  14       60.00       63.80        4.38 o   0.1488E-01
   6   2  14      472.54      443.85       11.37 o   0.7727E-03
   7   2  14       -3.49        0.16        4.05 o   0.5879E-01
  -9   3  14        3.32        4.40        2.89 o   0.9655E-01
  -8   3  14      136.60      141.10        8.27 o   0.4455E-02
  -7   3  14      632.06      630.50       19.57 o   0.3975E-03
  -6   3  14      179.93      189.75        9.77 o   0.2899E-02
  -5   3  14     1068.57     1088.92       21.46 o   0.1570E-03
  -4   3  14       72.04       87.79        4.71 o   0.1068E-01
  -3   3  14      228.25      239.37        7.63 o   0.2340E-02
  -2   3  14       21.64       17.83        4.25 o   0.3456E-01
  -1   3  14        3.08        0.06        3.21 o   0.9219E-01
   0   3  14      712.75      776.77       14.81 o   0.3126E-03
   1   3  14        5.99        1.68        2.90 o   0.1003E+00
   2   3  14      246.79      283.78       12.04 o   0.1623E-02
   3   3  14        2.66       11.65        4.31 o   0.4338E-01
   4   3  14      883.84      825.78       24.35 o   0.2336E-03
   5   3  14       50.36       54.81        4.23 o   0.1769E-01
   6   3  14      454.05      451.19       10.37 o   0.7910E-03
  -8   4  14        7.23        8.59        3.38 o   0.6419E-01
  -7   4  14        3.52        6.83        3.87 o   0.5590E-01
  -6   4  14     1036.57     1056.51       23.10 o   0.1639E-03
  -5   4  14      281.67      288.78       11.69 o   0.1535E-02
  -4   4  14     1849.99     1888.24       29.38 o   0.5576E-04
  -3   4  14       92.12       99.53        6.65 o   0.7464E-02
  -2   4  14      745.88      757.85       18.01 o   0.3023E-03
  -1   4  14      131.95      152.45        8.19 o   0.4262E-02
   0   4  14      224.62      225.90        7.65 o   0.2493E-02
   1   4  14       23.66       14.59        5.58 o   0.2435E-01
   2   4  14      374.12      406.91       16.59 o   0.8434E-03
   3   4  14       -2.34        0.06        4.28 o   0.5345E-01
   4   4  14        1.97        4.61        4.38 o   0.2107E-01
   5   4  14        1.80        0.18        2.44 o   0.1580E+00
   6   4  14      501.90      424.32       13.33 o   0.7539E-03
  -8   5  14      179.72      152.18        8.79 o   0.3639E-02
  -7   5  14       33.28       31.67        4.82 o   0.2300E-01
  -6   5  14      281.93      294.14       11.10 o   0.1542E-02
  -5   5  14       14.82       11.78        3.89 o   0.4537E-01
  -4   5  14     1387.81     1432.40       26.93 o   0.9374E-04
  -3   5  14      186.65      199.63       10.01 o   0.2709E-02
  -2   5  14      345.18      346.59       15.39 o   0.1051E-02
  -1   5  14      294.41      280.04       14.29 o   0.1399E-02
   0   5  14     1016.13     1069.31       26.54 o   0.1586E-03
   1   5  14       22.88       25.79        9.39 o   0.9719E-02
   2   5  14       34.86       55.68        6.81 o   0.1241E-01
   3   5  14       41.58       39.57        6.90 o   0.1345E-01
   4   5  14       15.16        2.57        8.03 o   0.1471E-01
   5   5  14       12.59        6.99        3.37 o   0.6259E-01
   6   5  14       44.20       34.10        6.40 o   0.1530E-01
  -7   6  14       56.06       56.63        5.97 o   0.1292E-01
  -6   6  14        2.81        4.60        3.70 o   0.6370E-01
  -5   6  14       94.63       94.27        9.61 o   0.5599E-02
  -4   6  14      196.70      203.44       13.36 o   0.2172E-02
  -3   6  14      344.79      354.65       12.87 o   0.1108E-02
  -2   6  14      276.73      293.32       13.60 o   0.1418E-02
  -1   6  14      265.62      261.33       13.07 o   0.1628E-02
   0   6  14      112.59       95.03        8.30 o   0.6074E-02
   1   6  14      203.67      205.59       13.85 o   0.2064E-02
   2   6  14       48.47       28.39       11.20 o   0.6756E-02
   3   6  14        9.26        8.95        6.31 o   0.2248E-01
   4   6  14       74.15       87.65       10.76 o   0.5329E-02
   5   6  14        4.32        1.16        2.90 o   0.1052E+00
  -6   7  14       98.10       80.47        6.26 o   0.8664E-02
  -5   7  14       -5.14        0.25        4.06 o   0.5738E-01
  -4   7  14      302.03      324.81       23.34 o   0.8630E-03
  -3   7  14       26.88       25.20        8.92 o   0.1052E-01
  -2   7  14      171.87      178.23       12.87 o   0.2545E-02
  -1   7  14       58.39       48.50        8.22 o   0.9542E-02
   0   7  14      192.76      207.18       13.07 o   0.2193E-02
   1   7  14       57.86       55.94        7.27 o   0.1055E-01
   2   7  14      228.16      229.40       10.10 o   0.2195E-02
   3   7  14       10.81        7.25        3.92 o   0.5057E-01
   4   7  14       15.01       11.50        3.71 o   0.4842E-01
  -5   8  14       52.22       46.42        4.78 o   0.1753E-01
  -4   8  14       16.73        7.20        7.28 o   0.1708E-01
  -3   8  14        6.43        3.99        4.29 o   0.4803E-01
  -2   8  14      638.55      572.75       32.50 o   0.3371E-03
  -1   8  14       45.21       41.60        6.48 o   0.1406E-01
   0   8  14      278.14      270.99       13.97 o   0.1492E-02
   1   8  14       48.62       44.94        6.22 o   0.1416E-01
   2   8  14      401.81      393.81       14.63 o   0.8866E-03
  -3   9  14       32.64       25.95        6.32 o   0.1746E-01
  -2   9  14      162.03      150.68       13.82 o   0.2669E-02
  -1   9  14      190.90      153.17       14.77 o   0.2357E-02
   0   9  14       11.48        1.77        5.72 o   0.2836E-01
   1   9  14       17.34       17.02        5.31 o   0.2651E-01
  -2  -9  15       -5.42        0.25        4.00 o   0.5886E-01
  -1  -9  15       10.47        5.62        4.78 o   0.3758E-01
   0  -9  15        9.13       11.83        4.02 o   0.4554E-01
  -4  -8  15     2519.25     2264.62       29.57 o   0.3654E-04
  -3  -8  15       11.75        9.84        2.59 o   0.8140E-01
  -2  -8  15      109.95      112.84        6.64 o   0.6425E-02
  -1  -8  15        2.04        1.48        2.39 o   0.1534E+00
   0  -8  15      135.24      134.83        6.20 o   0.5351E-02
   1  -8  15        7.00        2.07        2.38 o   0.1333E+00
   2  -8  15      102.25      113.80        5.46 o   0.7243E-02
  -5  -7  15       29.54       24.36        3.23 o   0.3835E-01
  -4  -7  15      186.41      170.63        7.55 o   0.3513E-02
  -3  -7  15        5.63        5.38        3.55 o   0.6503E-01
  -2  -7  15      179.15      163.20        8.05 o   0.3628E-02
  -1  -7  15        2.26        2.51        2.93 o   0.1025E+00
   0  -7  15       10.31        7.08        2.82 o   0.8171E-01
   1  -7  15        2.16        0.27        2.69 o   0.1305E+00
   2  -7  15       -2.37        0.00        3.14 o   0.9779E-01
   3  -7  15        1.83        2.17        2.52 o   0.1361E+00
   4  -7  15       42.52       36.80        5.84 o   0.1683E-01
  -6  -6  15       13.85        9.32        2.39 o   0.8705E-01
  -5  -6  15        3.33        6.34        2.24 o   0.1296E+00
  -4  -6  15      418.38      424.75       12.67 o   0.8453E-03
  -3  -6  15       44.67       46.47        5.88 o   0.1510E-01
  -2  -6  15     2732.59     2587.76       34.62 o   0.2909E-04
  -1  -6  15       28.12       26.54        3.89 o   0.3175E-01
   0  -6  15     1062.33     1054.16       21.89 o   0.1634E-03
   1  -6  15       16.13       21.11        3.55 o   0.4224E-01
   2  -6  15       13.32       12.11        3.85 o   0.4653E-01
   3  -6  15       32.16       29.43        3.83 o   0.2989E-01
   4  -6  15       54.12       56.46        3.79 o   0.1798E-01
  -7  -5  15        5.03        6.84        3.10 o   0.7818E-01
  -6  -5  15       18.38       23.46        2.85 o   0.4801E-01
  -5  -5  15        1.87        0.22        2.69 o   0.1314E+00
  -4  -5  15      322.56      329.08       10.51 o   0.1318E-02
  -3  -5  15        3.45        4.60        3.95 o   0.5652E-01
  -2  -5  15      856.81      897.49       20.55 o   0.2250E-03
  -1  -5  15        0.98        3.85        1.92 o   0.1745E-01
   0  -5  15      140.94      145.89        7.21 o   0.4615E-02
   1  -5  15       28.51       27.09        4.88 o   0.2469E-01
   2  -5  15      207.35      194.37        9.47 o   0.2726E-02
   3  -5  15        9.63       11.90        3.18 o   0.6232E-01
   4  -5  15        0.17        0.23        2.60 o   0.5434E-02
   5  -5  15        5.64        1.63        2.17 o   0.1615E+00
  -8  -4  15      336.38      304.68       12.54 o   0.1305E-02
  -7  -4  15        1.43        3.24        3.01 o   0.4642E-01
  -6  -4  15        7.29        6.88        3.04 o   0.7800E-01
  -5  -4  15        9.52        3.70        3.30 o   0.7272E-01
  -4  -4  15        8.95       10.63        3.63 o   0.5422E-01
  -3  -4  15        7.18        8.46        4.22 o   0.4558E-01
  -2  -4  15      488.16      517.72       15.62 o   0.5966E-03
  -1  -4  15       32.60       33.18        4.15 o   0.2628E-01
   0  -4  15     3032.74     3071.92       38.83 o   0.2173E-04
   1  -4  15       55.90       56.61        5.69 o   0.1349E-01
   2  -4  15     1883.78     1916.89       31.74 o   0.5366E-04
   3  -4  15        5.03        8.78        2.72 o   0.8860E-01
   4  -4  15       35.46       27.98        3.60 o   0.3138E-01
   5  -4  15       -0.67        1.62        1.29 o   0.8652E-01
   6  -4  15      780.77      647.13       18.29 o   0.3483E-03
  -8  -3  15      168.44      149.77        9.71 o   0.3556E-02
  -7  -3  15       64.68       69.43        7.31 o   0.9324E-02
  -6  -3  15       99.00       86.39        5.97 o   0.8549E-02
  -5  -3  15        5.27        3.79        3.48 o   0.7017E-01
  -4  -3  15       -3.27        1.41        3.98 o   0.5947E-01
  -3  -3  15       -2.95        0.05        4.06 o   0.5878E-01
  -2  -3  15      730.21      786.53       19.08 o   0.2904E-03
  -1  -3  15       12.21       17.47        3.82 o   0.4296E-01
   0  -3  15     1248.08     1329.39       26.41 o   0.1095E-03
   1  -3  15        6.49        3.94        3.39 o   0.7211E-01
   2  -3  15      174.91      188.26        8.12 o   0.3220E-02
   3  -3  15       80.09       86.75        5.51 o   0.9614E-02
   4  -3  15     1055.96     1045.70       20.92 o   0.1664E-03
   5  -3  15        8.39        9.27        2.42 o   0.9497E-01
   6  -3  15        3.99        1.28        2.33 o   0.1548E+00
  -8  -2  15     2047.09     1874.18       27.18 o   0.5305E-04
  -7  -2  15      246.37      230.33       11.33 o   0.2010E-02
  -6  -2  15      441.00      438.36       12.39 o   0.7996E-03
  -5  -2  15       31.81       30.74        4.88 o   0.2318E-01
  -4  -2  15       23.90       44.32        4.41 o   0.2260E-01
  -3  -2  15       13.08       16.55        3.08 o   0.5561E-01
  -2  -2  15      587.66      689.48       13.94 o   0.4020E-03
  -1  -2  15       -0.40        0.71        2.43 o   0.7132E-02
   0  -2  15      119.70      121.13        9.55 o   0.4625E-02
   1  -2  15        5.46        0.01        3.72 o   0.6780E-01
   2  -2  15      726.22      756.72       15.66 o   0.3157E-03
   3  -2  15        4.37        7.39        3.65 o   0.6034E-01
   4  -2  15      661.94      634.77       16.14 o   0.4035E-03
   5  -2  15       56.19       50.56        5.56 o   0.1455E-01
   6  -2  15       54.74       53.85        4.26 o   0.1740E-01
  -8  -1  15       71.45       64.00        4.64 o   0.1357E-01
  -7  -1  15     1330.90     1239.88       23.85 o   0.1162E-03
  -6  -1  15     1300.04     1212.66       25.41 o   0.1200E-03
  -5  -1  15      166.62      164.31        9.34 o   0.3423E-02
  -4  -1  15      505.47      485.08       16.19 o   0.6221E-03
  -3  -1  15        0.98        1.98        1.67 o   0.3137E-01
  -2  -1  15       52.61       96.68        3.87 o   0.1160E-01
  -1  -1  15       30.93       36.12        4.82 o   0.2211E-01
   0  -1  15        5.94       10.77        3.60 o   0.5641E-01
   1  -1  15       60.17       65.73        4.93 o   0.1354E-01
   2  -1  15       -2.42        1.30        3.14 o   0.9378E-01
   3  -1  15       42.61       46.15        5.14 o   0.1744E-01
   4  -1  15      614.50      646.95       16.78 o   0.4079E-03
   5  -1  15       10.28        9.02        3.35 o   0.6170E-01
   6  -1  15      552.92      520.18       14.48 o   0.5677E-03
  -8   0  15      716.26      684.25       14.47 o   0.3620E-03
  -7   0  15       59.37       59.77        4.93 o   0.1445E-01
  -6   0  15     3533.97     3398.17       54.83 o   0.1687E-04
  -5   0  15      836.28      830.97       21.03 o   0.2481E-03
  -4   0  15      806.18      839.37       18.27 o   0.2571E-03
  -3   0  15      116.11      104.18        6.41 o   0.6820E-02
  -2   0  15        6.90       22.36        3.12 o   0.5145E-01
  -1   0  15        7.79        6.72        3.06 o   0.7679E-01
   0   0  15      363.82      418.33       11.54 o   0.9414E-03
   1   0  15        3.64        3.70        3.48 o   0.7175E-01
   2   0  15      475.89      479.41       16.31 o   0.6457E-03
   3   0  15       40.97       38.10        5.91 o   0.1646E-01
   4   0  15        9.23        6.94        4.24 o   0.4561E-01
   5   0  15       80.49       87.89        6.42 o   0.8630E-02
   6   0  15      321.58      321.04        9.43 o   0.1393E-02
  -8   1  15        0.04        1.35        9.68 o   0.2850E-04
  -7   1  15       98.23       91.15        6.64 o   0.7749E-02
  -6   1  15      259.01      286.80       11.10 o   0.1635E-02
  -5   1  15      845.63      845.65       21.29 o   0.2407E-03
  -4   1  15     4317.68     4511.98       50.85 o   0.1044E-04
  -3   1  15      105.33      111.39        5.63 o   0.7181E-02
  -2   1  15     2230.47     2409.04       34.12 o   0.3621E-04
  -1   1  15        2.79        9.37        3.29 o   0.6896E-01
   0   1  15       14.83        2.77        3.49 o   0.6403E-01
   1   1  15       -4.93        2.84        3.56 o   0.6950E-01
   2   1  15      528.24      573.85       17.03 o   0.5026E-03
   3   1  15        7.80        1.99        4.17 o   0.5176E-01
   4   1  15      103.79      102.29        6.83 o   0.6935E-02
   5   1  15        6.01        2.49        3.56 o   0.6895E-01
   6   1  15      238.23      230.36       12.44 o   0.1932E-02
  -8   2  15        2.84        3.81        3.49 o   0.7184E-01
  -7   2  15       32.81       33.62        5.37 o   0.2001E-01
  -6   2  15       38.83       39.51        4.90 o   0.2006E-01
  -5   2  15      328.47      356.97       10.43 o   0.1204E-02
  -4   2  15      850.02      894.89       21.15 o   0.2258E-03
  -3   2  15      785.37      828.86       18.33 o   0.2647E-03
  -2   2  15      261.23      226.85       10.82 o   0.2027E-02
  -1   2  15       92.50       96.99        5.58 o   0.8417E-02
   0   2  15      837.23      997.67       16.45 o   0.2070E-03
   1   2  15       83.39       92.59        6.28 o   0.8402E-02
   2   2  15      189.67      236.34       11.26 o   0.2190E-02
   3   2  15       85.02       97.50        7.01 o   0.7466E-02
   4   2  15       28.07       29.30        3.75 o   0.3145E-01
   5   2  15       67.87       65.39        5.03 o   0.1294E-01
   6   2  15       -1.13        0.70        2.65 o   0.1010E+00
  -8   3  15       13.89       13.45        3.90 o   0.4421E-01
  -7   3  15       12.20        9.64        4.04 o   0.4586E-01
  -6   3  15      254.22      263.18       10.77 o   0.1810E-02
  -5   3  15       11.83       11.38        3.21 o   0.6096E-01
  -4   3  15      551.35      567.18       14.91 o   0.5132E-03
  -3   3  15      554.92      588.67       15.08 o   0.4904E-03
  -2   3  15     1830.85     1926.30       38.46 o   0.5293E-04
  -1   3  15       18.54       13.56        4.09 o   0.3992E-01
   0   3  15     1427.42     1649.42       25.79 o   0.7812E-04
   1   3  15       89.81       95.48        6.52 o   0.7823E-02
   2   3  15      379.64      370.85       14.33 o   0.9729E-03
   3   3  15       -0.43        2.29        2.77 o   0.4256E-02
   4   3  15      702.90      722.01       17.61 o   0.3330E-03
   5   3  15       10.11       12.53        2.60 o   0.7673E-01
   6   3  15     1133.07      928.56       38.58 o   0.1531E-03
  -8   4  15       50.30       45.88        5.04 o   0.1710E-01
  -7   4  15       32.76       32.13        4.84 o   0.2284E-01
  -6   4  15      155.04      164.08        8.33 o   0.3749E-02
  -5   4  15      258.69      250.41        8.80 o   0.2020E-02
  -4   4  15       48.74       39.49        4.95 o   0.1867E-01
  -3   4  15      203.20      225.37        9.20 o   0.2454E-02
  -2   4  15      642.87      659.96       18.23 o   0.3825E-03
  -1   4  15      244.78      286.85       15.55 o   0.1401E-02
   0   4  15      313.51      266.55       12.56 o   0.1517E-02
   1   4  15       66.04       69.41        6.38 o   0.1055E-01
   2   4  15       51.47       73.25        5.68 o   0.1190E-01
   3   4  15        1.55        2.05        3.53 o   0.5935E-01
   4   4  15       32.65       33.07        4.23 o   0.2587E-01
   5   4  15       15.06       20.50        3.45 o   0.4444E-01
  -7   5  15       73.40       63.82        5.32 o   0.1233E-01
  -6   5  15       -0.58        3.58        2.06 o   0.1361E-01
  -5   5  15       19.51       15.67        3.91 o   0.4044E-01
  -4   5  15      276.21      265.72       10.73 o   0.1733E-02
  -3   5  15       39.84       47.80        5.03 o   0.1771E-01
  -2   5  15      132.74      136.35        8.16 o   0.4628E-02
  -1   5  15      222.24      208.86       10.20 o   0.2403E-02
   0   5  15      755.21      818.05       26.22 o   0.2506E-03
   1   5  15        3.15        0.24        4.31 o   0.5208E-01
   2   5  15      358.06      443.83       17.63 o   0.7689E-03
   3   5  15       12.78        9.11        5.09 o   0.3186E-01
   4   5  15       32.94       35.94        5.46 o   0.1918E-01
   5   5  15       28.68       21.03        3.99 o   0.3355E-01
  -6   6  15      275.66      287.02       12.58 o   0.1505E-02
  -5   6  15        6.23        5.79        3.90 o   0.5501E-01
  -4   6  15        7.11        2.42        7.67 o   0.1644E-01
  -3   6  15       99.83      112.43        7.88 o   0.5953E-02
  -2   6  15      324.15      341.24       13.66 o   0.1153E-02
  -1   6  15       59.82       66.25        6.36 o   0.1110E-01
   0   6  15       44.84       48.81        7.26 o   0.1164E-01
   1   6  15       70.35       71.68       11.61 o   0.5207E-02
   2   6  15        1.96        0.76        3.94 o   0.6269E-01
   3   6  15       41.29       37.38        5.69 o   0.1730E-01
   4   6  15       62.59       75.98        5.62 o   0.1116E-01
  -5   7  15      329.71      294.50       14.14 o   0.1284E-02
  -4   7  15       -4.74        0.20        6.94 o   0.2043E-01
  -3   7  15       97.89      109.70       13.01 o   0.3683E-02
  -2   7  15      644.57      661.94       18.03 o   0.3813E-03
  -1   7  15        2.49        5.69        5.00 o   0.1697E-01
   0   7  15      187.88      184.09       11.60 o   0.2621E-02
   1   7  15       -7.53        1.90        4.78 o   0.4041E-01
   2   7  15       -7.35        1.60        5.27 o   0.3382E-01
   3   7  15       -1.78        0.01        3.71 o   0.6709E-01
  -4   8  15      355.37      322.03       13.04 o   0.1189E-02
  -3   8  15        0.07        9.54        9.88 o   0.2618E-04
  -2   8  15        1.20        2.76        5.12 o   0.8363E-02
  -1   8  15      399.50      399.14       14.93 o   0.8705E-03
   0   8  15       78.24       93.58        6.48 o   0.8291E-02
   1   8  15        0.54        2.41        2.00 o   0.1550E-01
  -2  -8  16      996.90     1011.84       31.46 o   0.1630E-03
  -1  -8  16        6.68        9.03        2.95 o   0.7743E-01
   0  -8  16      681.94      674.99       17.03 o   0.3669E-03
  -4  -7  16       45.11       60.52        5.24 o   0.1470E-01
  -3  -7  16        0.47        1.01        2.26 o   0.9516E-02
  -2  -7  16     2055.18     1871.98       32.88 o   0.5212E-04
  -1  -7  16       46.99       52.04        3.99 o   0.1929E-01
   0  -7  16      758.11      660.42       15.09 o   0.3614E-03
   1  -7  16        1.21        5.69        2.67 o   0.2835E-01
   2  -7  16      198.98      176.74        9.31 o   0.3025E-02
  -6  -6  16        5.68        7.16        3.79 o   0.5633E-01
  -5  -6  16        1.62        1.05        2.13 o   0.1943E+00
  -4  -6  16      224.37      182.29       10.02 o   0.2691E-02
  -3  -6  16        0.14        3.43        4.80 o   0.4724E-03
  -2  -6  16     2210.72     2104.78       37.52 o   0.4258E-04
  -1  -6  16       39.83       31.53        3.77 o   0.2768E-01
   0  -6  16       35.15       30.32        4.65 o   0.2402E-01
   1  -6  16       -2.44        0.35        3.37 o   0.8447E-01
   2  -6  16      106.03       87.61        6.73 o   0.7646E-02
   3  -6  16       39.36       41.33        4.87 o   0.1967E-01
  -6  -5  16      534.94      446.47       10.64 o   0.7227E-03
  -5  -5  16        9.85       13.40        2.47 o   0.7910E-01
  -4  -5  16        6.98        9.85        3.13 o   0.6939E-01
  -3  -5  16        5.51        9.39        4.10 o   0.4768E-01
  -2  -5  16       16.93       22.64        3.81 o   0.3796E-01
  -1  -5  16        2.51        2.95        3.08 o   0.9219E-01
   0  -5  16      862.16      786.11       21.72 o   0.2576E-03
   1  -5  16       -0.14        0.23        5.20 o   0.3417E-03
   2  -5  16       12.66       16.44        3.80 o   0.4367E-01
   3  -5  16       15.00       17.82        4.27 o   0.3621E-01
   4  -5  16       34.78       28.77        3.56 o   0.3162E-01
  -7  -4  16      261.64      217.32       11.57 o   0.2030E-02
  -6  -4  16      695.67      589.04       13.44 o   0.4396E-03
  -5  -4  16       69.63       61.04        5.69 o   0.1222E-01
  -4  -4  16      376.58      381.35       12.67 o   0.9911E-03
  -3  -4  16       -0.37        2.63        2.66 o   0.5003E-02
  -2  -4  16      160.54      137.59        8.70 o   0.4136E-02
  -1  -4  16       26.70       26.74        4.31 o   0.2883E-01
   0  -4  16     2398.91     2244.93       35.53 o   0.3761E-04
   1  -4  16        4.23        6.01        3.85 o   0.5691E-01
   2  -4  16        0.21        1.84        4.44 o   0.6430E-03
   3  -4  16       33.86       32.76        3.97 o   0.2726E-01
   4  -4  16       10.88       11.79        2.52 o   0.8009E-01
   5  -4  16        1.38        2.18        3.91 o   0.3204E-01
  -7  -3  16      140.82      122.28        7.36 o   0.5221E-02
  -6  -3  16      485.50      462.81       13.30 o   0.7063E-03
  -5  -3  16       58.39       52.29        5.41 o   0.1451E-01
  -4  -3  16      582.87      554.50       16.44 o   0.4982E-03
  -3  -3  16       21.98       25.36        4.36 o   0.2997E-01
  -2  -3  16        2.88        1.25        2.84 o   0.1116E+00
  -1  -3  16       11.31        0.14        3.99 o   0.5607E-01
   0  -3  16       19.80       13.63        6.17 o   0.2138E-01
   1  -3  16       29.82       27.27        6.35 o   0.1742E-01
   2  -3  16       17.00       19.98        4.96 o   0.2832E-01
   3  -3  16       41.69       44.19        4.50 o   0.2010E-01
   4  -3  16      231.46      226.25        8.33 o   0.2395E-02
   5  -3  16        1.56        1.55        2.13 o   0.1889E+00
  -7  -2  16        6.86        2.68        3.03 o   0.8907E-01
  -6  -2  16       76.27       74.37        5.64 o   0.1071E-01
  -5  -2  16       50.29       45.97        5.42 o   0.1601E-01
  -4  -2  16        1.19        2.16        3.21 o   0.5149E-01
  -3  -2  16       23.85       15.57        3.84 o   0.3986E-01
  -2  -2  16      201.67      209.54        7.95 o   0.2779E-02
  -1  -2  16       11.13        2.56        4.08 o   0.5161E-01
   0  -2  16      700.71      721.14       22.20 o   0.3142E-03
   1  -2  16       78.45       86.19        7.76 o   0.7548E-02
   2  -2  16      950.73      907.37       21.29 o   0.2081E-03
   3  -2  16        3.55        2.67        2.94 o   0.9890E-01
   4  -2  16      173.03      179.56        9.18 o   0.3177E-02
   5  -2  16        2.46        3.29        3.70 o   0.6607E-01
  -8  -1  16      740.46      750.33       18.16 o   0.3071E-03
  -7  -1  16       13.82        6.42        4.49 o   0.4027E-01
  -6  -1  16      232.41      225.20       11.05 o   0.2128E-02
  -5  -1  16       -5.27        0.17        4.06 o   0.5740E-01
  -4  -1  16       88.93       84.28        6.93 o   0.8144E-02
  -3  -1  16        3.64        2.60        3.15 o   0.8791E-01
  -2  -1  16       65.59       65.79        5.30 o   0.1253E-01
  -1  -1  16       -0.91        1.33        1.99 o   0.1581E-01
   0  -1  16       15.77        8.21        5.16 o   0.3099E-01
   1  -1  16       42.82       48.33        5.11 o   0.1715E-01
   2  -1  16     1022.16     1137.29       23.41 o   0.1507E-03
   3  -1  16        1.04        2.43        3.37 o   0.3260E-01
   4  -1  16      863.91      847.93       27.41 o   0.2219E-03
   5  -1  16       60.73       57.17        5.30 o   0.1391E-01
  -8   0  16      346.60      327.64       12.11 o   0.1220E-02
  -7   0  16       46.52       45.35        5.09 o   0.1737E-01
  -6   0  16      129.44      108.44        7.39 o   0.5833E-02
  -5   0  16       68.92       71.71        7.09 o   0.9304E-02
  -4   0  16       53.66       49.13        5.65 o   0.1468E-01
  -3   0  16       -0.96        2.60        1.75 o   0.2624E-01
  -2   0  16       -0.06        3.44       14.57 o   0.5551E-05
  -1   0  16       26.82       32.54        4.84 o   0.2357E-01
   0   0  16       96.67      101.35        7.59 o   0.6599E-02
   1   0  16        1.91        4.43        3.84 o   0.2830E-01
   2   0  16      161.39      153.97        9.29 o   0.3650E-02
   3   0  16        2.80        0.01        4.39 o   0.5079E-01
   4   0  16      730.96      699.52       20.48 o   0.3247E-03
   5   0  16      160.08      153.69        8.50 o   0.3864E-02
  -8   1  16      214.81      213.95        9.68 o   0.2460E-02
  -7   1  16       50.17       54.50        5.07 o   0.1561E-01
  -6   1  16        3.32        3.37        3.23 o   0.8253E-01
  -5   1  16      114.42      110.52        7.64 o   0.5895E-02
  -4   1  16      632.86      628.87       17.62 o   0.4103E-03
  -3   1  16       42.29       41.32        5.17 o   0.1830E-01
  -2   1  16       47.19       52.89        6.81 o   0.1207E-01
  -1   1  16       16.67       19.38        4.40 o   0.3360E-01
   0   1  16      356.14      454.57       12.29 o   0.8499E-03
   1   1  16        0.21        0.76        4.28 o   0.7429E-03
   2   1  16        0.62        0.23        2.47 o   0.6696E-02
   3   1  16       27.41       27.86        5.98 o   0.1902E-01
   4   1  16      207.52      209.07       10.91 o   0.2383E-02
   5   1  16        7.66        5.68        3.31 o   0.7035E-01
  -8   2  16        9.36        8.59        3.13 o   0.6950E-01
  -7   2  16       -1.41        1.71        3.52 o   0.5056E-01
[truncated: 22,786 more chars]
